# Supplementary material for: CAF hierarchy driven by pancreatic cancer cell p53-status creates a pro-metastatic and chemoresistant environment via perlecan
Source: Nat Commun. 2019 Aug 12;10:3637. doi: 10.1038/s41467-019-10968-6 (PMC6691013; doi:10.1038/s41467-019-10968-6)
Supplement: Supplementary file 3 — Supplementary Data 1 [file 41467_2019_10968_MOESM3_ESM.xlsx]

## Sheet: Sup data 1
Gene Name	SKPC40	SKPFL182
Aars	28.87	27.64
Abce1	26.84	26.47
Acat2	28.05	28.23
Acly	28.31	27.61
Acot7	27.65	28.76
Actr2	27.73	28.59
Actr3	27.39	28.32
Adam10	24.91	24.2
Adam9	27.69	28.42
Adh5	27.6	28.16
Adk	27.71	28.46
Adsl	26.71	26.3
Adss	26.34	28.79
Ahcy	31.08	30.77
Ahnak	31.8	32.31
Ahnak2	29.34	28.52
Ahsa1	27.85	27.55
Ak2	27.32	26.85
Akr1a1	29.7	30.18
Akr1b1	29.33	29.55
Akr1b8	26.2	27.34
Alb	32.43	31.92
Aldh9a1	26.03	27.76
Anp32a	27.89	27.84
Anxa1	29.44	28.57
Anxa2	28.98	29.39
Anxa5	28.13	28.08
Ap2b1	28.24	28.66
Apex1	26.33	26.71
Apob	28.96	29.42
Apom	27.62	27.4
App	29.76	30.09
Aprt	27.78	27.87
Arcn1	28.4	28.54
Arf1;Arf3;Arf2	28.14	27.91
Arhgdia	30.46	30.77
Arpc1b	27.08	27.85
Arpc2	28.2	29.35
Arpc3	26.79	27.82
Arpc4	27.22	28.07
Asah1	26.08	27.73
Asns	28.09	27.61
Atic	29.85	30.67
Atox1	25.88	26.77
Atp5b	28.49	27.52
Atp6ap1	27.95	28.49
Axl	27.97	28.56
B2m	30.09	28.86
B4galt1	26.9	27.17
Banf1	25.73	27.35
Basp1	28.99	28.98
Blvrb	26.67	26.49
Bmp1	27.9	27.72
C3	30.8	24.08
Cacybp	26.4	27.52
Calm1;Calml3	30.65	31.3
Calr	30.63	29.62
Calu	31.31	30.37
Cand1	29.54	29.54
Cap1	30.77	30.76
Capg	26.33	28.06
Capns1	27.27	26.97
Capza2	28.1	28.12
Capzb	28.11	28.88
Casp3	26.77	27.53
Cbx3	28.2	28.7
Cct2	28.5	28.37
Cct3	29.7	29.99
Cct4	29.61	29.66
Cct5	29.35	29.38
Cct6a	30.6	30.49
Cct7	29.54	29.8
Cct8	30.26	30.37
Cd2ap	26.26	27.87
Cd44	29.51	30.59
Cdc42	27.23	26.87
Cdh13	27.52	28.61
Cdh2	30.32	29.1
Cdh6	26.62	29.61
Cdv3	27.86	28.79
Cfl1	31.79	32.53
Cfl2	27.37	26.43
Clic1	28.67	29.21
Clic4	29.5	28.77
Clstn1	27.46	27.16
Cltc	29.3	29.4
Clu	31.06	35.67
Cmpk1	27.28	27.82
Col18a1	24.49	24.7
Col1a1	34	30.67
Col1a2	33.48	25.9
Col6a1	31.21	30.37
Copa	26.68	26.89
Copb1	27.31	26.85
Copb2	27.95	27.26
Copg1	27.32	26.19
Cops2	27.23	26.55
Cops4	28.62	27.81
Coro1c	28.27	27.51
Cpe	32.51	31.46
Crk	26.66	27.88
Csde1	26.8	26.6
Cse1l	26.12	27.2
Cst3	31.13	31.09
Cstb	29.41	29.62
Ctgf	27.19	29.38
Ctsa	27.55	27.48
Ctsb	30.74	31.24
Ctsd	31.68	32.34
Ctsl	30.55	31.34
Ctsz	27.28	27.37
Cttn	27.38	28.32
Cycs	28.44	28.85
Dag1	28.91	28.03
Dbi	28.41	29
Dcps	27.71	27.07
Ddb1	28.08	26.7
Ddx21	29.89	31.23
Ddx39b	28.17	28.46
Dhx15	26.78	25.98
Dpp3	29.59	29.91
Dpy30	28.22	28.09
Dpysl2	28.22	29.79
Dstn	29.39	30.33
Dync1h1	27.77	27.19
Dync1i2	28.15	28.06
Dynlrb1	28.62	27.82
Eef1a1	33.97	34.13
Eef1b;Eef1b2	29.38	30.12
Eef1g	31.2	31.66
Eef2	33.39	34
Efemp2	27.71	26.63
Eif1;Eif1b	28.41	28.2
Eif2s1	26.85	27.25
Eif2s3x	28.38	28.58
Eif3a	26.45	27.65
Eif3b	26.97	27.51
Eif3c	26.84	27.66
Eif3f	27.66	28.06
Eif3h	28.08	27.36
Eif3i	28.01	28.27
Eif3l	26.55	25.92
Eif3m	27.66	27.86
Eif4a1	30.75	31.06
Eif4b	28.48	28.26
Eif4e	27.3	27.9
Eif5a	30.43	30.96
Eif6	28.07	28.23
Elavl1	27.23	27.27
Eno1	33.85	33.74
Eno3	30.31	28.52
Eprs	25.71	26.56
Esd	29.11	29.98
Etf1	27.08	26.8
Ezr	31.42	31.95
Fabp5	27.5	27.53
Fam3c	29.05	28.02
Fam49b	27.33	27.15
Fasn	30	30.54
Fat1	27.12	28.34
Fbln2	32.78	31.73
Fdps	27.03	28.79
Fgg	26.54	27
Fh	29.03	28.17
Fkbp1a	28.71	29
Fkbp4	29.42	30.38
Flna	33.16	33.05
Flnb	32.72	33.62
Flnc	29.62	27.26
Fmod	28.82	28.56
Fn1	32.26	30.25
Fth1	28.29	28.71
Fubp1	27.29	27.36
G3bp1	28.05	27.61
G6pdx	28.13	27.74
Gapdh;Gm3839	33.15	33.23
Gars	29.94	29.79
Gart	28.03	28.69
Gdi1	27.54	27.51
Gdi2	31.25	31.65
Glo1	28.91	29.52
Glrx3	27.96	28.68
Gm10036;Rpl11;Gm5093	31.62	32.11
Gm10260;Rps18	28.16	28.47
Gm20390;Nme2	32.45	32.4
Gmps	26.96	26.55
Gnb1	27.46	26.83
Gnb2l1	28.95	29.74
Got1	29.06	28.67
Got2	28.27	28.07
Gpi	31.6	32.11
Grn	27.87	26.76
Grpel1	29.87	30.25
Gsn	26.84	27.94
Gspt1;Gspt2	28.65	29.08
Gsr	28.26	29.7
Gstm1	27.61	27.29
Gsto1	28.7	31.85
Gstp1;Gstp2	29.34	29.91
Hars	28.13	27.99
Hdgf	28.57	29.12
Hgfac	27.83	28.55
Hint1	27.84	28.07
Hist1h4a	28.53	26.44
Hmgb1	30.28	29.85
Hmgb2	29.6	29.01
Hnrnpa0	27.59	27.53
Hnrnpa1	30.68	30.66
Hnrnpa2b1	31.71	31.77
Hnrnpab	29.6	29.46
Hnrnpc	27.18	27.36
Hnrnpd	28.61	28.2
Hnrnpf	28.88	29.28
Hnrnpl	27.29	26.77
Hnrnpm	28.42	27.87
Hnrnpu;Gm28062	25.95	26.61
Hsp90aa1	32.05	31.56
Hsp90ab1	34	33.93
Hsp90b1	30.39	28.94
Hspa13	26.04	26.41
Hspa4	31.12	31.09
Hspa5	31.51	31.8
Hspa8	33.89	34.15
Hspa9	30.3	27.9
Hspd1	30.03	29.99
Hspe1	28.63	28.74
Hspg2	31.22	27.72
Hsph1	27.4	27.89
Hyou1	26.56	26.59
Hypk	25.95	26.93
Iars	29.3	29.78
Ide	27.32	28.74
Idh1	26.8	29.27
Idi1	27.23	27.01
Igfbp3	28.69	29.36
Igfbp4	30.92	30.59
Impa1	27.32	27.31
Impdh2	27.97	28.82
Ipo5	29.08	29.92
Ipo7	26.11	25.79
Iqgap1	29.98	31.65
Itih2	25.47	25.19
Jag1	26.57	26.52
Kars	27.59	27.91
Khsrp	27.89	27.29
Kpna4	28.59	28.7
Kpnb1	30.46	30.17
Krt8	27.37	32.46
Lama5	24.92	24.76
Lamb1	27.37	27.22
Lamc1	24.41	24.88
Lap3	28.17	27.71
Lars	25.78	25.55
Lasp1	27.51	28.19
Ldha	32.05	33.17
Ldhb	28.28	28.41
Lgals1	33.27	33.01
Lgals3	28.98	31.48
Lgals3bp	24.95	29.67
Lmna	31.17	32.04
Lmnb1	26.94	26.08
Lrp1	29.39	28.76
Lrrc59	27.49	27.08
Lta4h	26.84	28.96
Ltbp1	28.45	28.92
Magoh;Magohb	26.74	26.9
Man2a1	26.68	25.77
Manf	27.47	27.15
Map4	28.08	28.02
Mapre1	25.9	26.83
Marcks	29.56	28.64
Mcm6	27.65	27.87
Mdh1	29.47	29.56
Mdh2	31.51	31.08
Me1	28.88	30.62
Mfge8	26.85	26.95
Mif	30.18	30.25
Msln	29.93	32.17
Msn	32.55	33
Mtap	28.74	28.78
Mthfd1	26.44	26.66
Mtpn	28.54	28.35
Muc5ac	21.09	21.05
Myh9	31.74	30.53
Myl12a	29.7	29.77
Myl6	30.55	31.01
Naca	27.77	29.21
Nans	27.98	27.11
Nap1l1	27.56	28.2
Nars	25.82	26.65
Nasp	27.54	27.64
Ncam1	29.85	29.75
Ncl	30.89	31.6
Neo1	28	28.5
Nid1	29.95	30.01
Nme1	29.26	29.39
Nono	27.43	27.4
Npepps	27.67	28.01
Npm1	31.5	31.36
Nsfl1c	27.24	28.35
Nucb1	32.41	32.3
Nudc	27.44	28.29
Nutf2	27.16	27.32
Oaf	27.99	27.35
Ola1	28.46	28.67
Otub1	28.66	29.11
P4hb	31.96	31.13
Pa2g4	28.48	30.13
Pabpc1	28.25	29.73
Pacsin2	26.68	27.06
Pafah1b1	27.76	27.37
Pafah1b2	27.78	27.39
Pafah1b3	26.26	27.55
Pak2	26.91	27.63
Park7	29.1	29.56
Pcbp1	28.91	29.24
Pcna	28.85	29.68
Pcolce	29.82	27.63
Pdcd6ip	28.39	26.81
Pdia3	32.31	32.47
Pdia4	27.82	26.76
Pdlim5	28.47	27.79
Pebp1	29.71	30.47
Pepd	26.68	27.6
Pfdn2	26.8	27.36
Pfn1	31.59	31.66
Pgam1	31.59	32.02
Pgd	29.84	29.98
Pgk1	32.74	33.55
Pgls	27.22	27.67
Pgm1;Pgm2	27.69	27.77
Phgdh	29.95	29.98
Pkm	34.3	34.34
Plec	30.55	30.66
Plod1	26	26.51
Pls3	30.78	30.15
Pnp	28.4	28.61
Ppa1	28.51	30.21
Ppia	32.31	32.57
Ppib	28.51	29.95
Ppid	29.54	29.59
Ppp1ca	27.26	27.71
Ppp2r1a	31.28	31.26
Ppp2r2a	26.53	27.41
Prdx1	31.9	32.77
Prdx2	31.18	30.98
Prdx3	27.72	28.14
Prdx5	28.56	29.8
Prep	29.72	29.75
Prkcsh	27.57	27.45
Prmt1	28	29.47
Psap	30.84	31.13
Psat1	29.65	30.3
Psma1	30	29.37
Psma2	28.8	27.9
Psma3	28.59	28.8
Psma4	28.56	28.24
Psma5	29.36	29.47
Psma6	29.22	29.48
Psma7	29.16	29.11
Psmb1	29.49	28.88
Psmb2	26.96	27.76
Psmb4	28.37	27.56
Psmb5	27.81	28.08
Psmb6	27.86	28.13
Psmb7	27.72	27.88
Psmc2	26.33	27.51
Psmd1	26.19	26.93
Psmd12	27.69	27.76
Psmd13	27.98	28.04
Psmd2	28.57	28.91
Psmd6	26.96	27.55
Psmd7	28	27.4
Psme1	27.45	27.39
Ptbp1	28.29	29.36
Ptges3	28.73	28.49
Ptma	28.86	29.87
Ptprk	24.05	27.6
Pxdn	28.52	27.65
Pygb	29.2	30.15
Qsox1	28.13	29.75
Rab1;Rab1A	26.74	27.13
Rac1;Rac2;Rac3	28.1	27.61
Rad23b	27.69	28.26
Ran	30.4	30.01
Ranbp1	29.1	29.64
Rangap1	27.96	28.92
Rars	28.77	27.41
Rbbp4	28.88	28.96
Rbbp7	27.16	28.41
Rbm3	28.87	28.61
Rbp4	25.54	29.06
Rcc2	27.83	26.45
Rdx	26.31	26.16
Rgn	27.99	29.37
Rpl12	29.18	29.58
Rpl13	27.23	27.64
Rpl17	27.88	27.71
Rpl18a	27.4	27.38
Rpl21	27.99	27.81
Rpl23a	30.13	29.38
Rpl26	28.02	28.15
Rpl27	27.85	27.53
Rpl3	27.96	27.9
Rpl30	27.67	27.45
Rpl4	26.98	26.74
Rpl5	29.11	29.63
Rpl6;Gm5428	28.9	28.6
Rpl7	27.71	27.8
Rpl7a	28.11	26.82
Rplp0	30.3	30.5
Rplp2	30.3	30.51
Rps11	27.99	27.95
Rps12	29.64	29.75
Rps14	28.12	27.19
Rps15a	27.37	27.15
Rps16	28.29	28.39
Rps17	27.47	27.67
Rps19	27.12	26.95
Rps2;Gm5786;Gm18025;Gm6576	27.59	28.04
Rps20	27.84	27.71
Rps23	28.53	28.77
Rps27a;Gm8797;Uba52;Ubc;Ubb;Kxd1	31.85	31.9
Rps28	27.83	28.07
Rps3	28.18	28.71
Rps3a	28.32	28.53
Rps4x	29.2	29.38
Rps5	26.5	27.43
Rps7;Gm9493	28.1	27.25
Rps9	28.6	28.07
Rpsa	28.89	29.22
Rsu1	27.81	26.59
Ruvbl1	27.52	27.95
Ruvbl2	26.36	27.42
S100a10	28.07	28.94
S100a11	30.84	31.46
S100a4	31.41	28.32
S100a6	33.47	34.64
Sae1	26.09	26.83
Samhd1	27.16	26.39
Sarnp	26.54	26.59
Sars	27.98	27.37
Sdf4	28.97	29.57
Sept2	28.63	28.86
Sept7	27.61	27.66
Serpinb6;Serpinb6a	28.81	31.83
Serpinc1	31.06	30.78
Serpinf1	32.76	32.71
Serpinh1	32.11	28.83
Sf3b3	26.28	26.87
Sfpq	28.18	27.68
Sh3bgrl	27.77	28.18
Slc9a3r1	29.39	27.18
Snd1	27.01	27.31
Snrpd2;Gm5449	27.64	28.03
Snrpd3	25.6	26.29
Sod1	31.27	31.64
Sparc	34.26	31.8
Spp1	29.61	32.21
Sprr1a	25.27	30.84
Sptan1	29.67	30.12
Sptbn1	27.6	28.66
Srm	27.96	26.9
St13	29.31	28.85
Stip1	30.82	31.69
Stmn1	28.1	28.55
Strap	28.58	28.49
Syncrip	29.01	29.6
Tagln2	31.09	31.9
Taldo1	29.54	30.37
Tars	26.66	26.79
Tbca	27.64	28.45
Tcp1	30.27	30.12
Tes	27.22	27.56
Tf;Gm20425	31.43	28.64
Tgfbi	29.43	29.47
Thbs4	27.11	27.64
Thop1	26.15	26.76
Timp1	29.54	27.71
Timp2	31.35	30.93
Tinagl1	25.7	29
Tjp2	25.35	26.31
Tkt	31	32.63
Tln1	31.24	30.98
Tmsb4x	30.05	30.63
Tnpo1	29.32	29.05
Tpd52l2	27.35	27.25
Tpi1	31.9	32.11
Tpm4	31.09	31.18
Tpt1	30.62	31.71
Trim28	25.96	27.41
Tspan14	30.94	30.86
Ttll12	27.51	26.28
Tubb4b;Tubb4a	32.34	33.16
Tubb5	30.95	31.51
Twf1	28.48	28.6
Txn	30.73	30.66
Txndc5	27.7	26.86
Txnl1	28.94	28.41
Txnrd1	27.43	28.17
U2af2	27.71	27.61
Uap1l1	26.48	29.01
Uba1	30.87	31.09
Uba2	28.2	28.19
Ube2i	28.23	28.35
Ube2l3	28.45	28.62
Ube2n	29.1	29.52
Ugdh	26.83	28.73
Usp14	26.83	26.8
Usp5	27.51	26.58
Vars	28.29	28.2
Vat1	27.72	27.1
Vcl	32.43	32.22
Vcp	31.62	31.28
Vim	33.9	33.24
Vps26a	27.12	27.85
Vps29	28.05	27.4
Vps35	27.65	28.72
Wdr1	31.46	31.58
Xpnpep1	26.69	26.54
Xpo1	28.43	28.58
Ybx1	28.5	28.59
Ywhab	29.89	30.09
Ywhae	31.4	31.57
Ywhag	30.61	31.15
Ywhah	28.35	29.6
Ywhaq	30.72	30.72
Ywhaz	33.14	33.46
Gene Name	mt-CAF	fl-CAF
Adam10	24.91	24.2
Adam9	27.69	28.42
Adsl	26.71	26.3
Alb	32.43	31.92
Anxa1	29.44	28.57
Anxa2	28.98	29.39
Anxa5	28.13	28.08
Apob	28.96	29.42
Apom	27.62	27.4
App	29.76	30.09
Asns	28.09	27.61
Axl	27.97	28.56
B2m	30.09	28.86
B4galt1	26.9	27.17
Bmp1	27.9	27.72
C3	30.8	24.08
Calr	30.63	29.62
Calu	31.31	30.37
Cap1	30.77	30.76
Casp3	26.77	27.53
Cd44	29.51	30.59
Cdc42	27.23	26.87
Cdh13	27.52	28.61
Clstn1	27.46	27.16
Clu	31.06	35.67
Col18a1	24.49	24.7
Col1a1	34	30.67
Col1a2	33.48	25.9
Col6a1	31.21	30.37
Copa	26.68	26.89
Cpe	32.51	31.46
Cst3	31.13	31.09
Ctgf	27.19	29.38
Ctsb	30.74	31.24
Ctsd	31.68	32.34
Ctsl	30.55	31.34
Ctsz	27.28	27.37
Dag1	28.91	28.03
Efemp2	27.71	26.63
Fam3c	29.05	28.02
Fbln2	32.78	31.73
Fgg	26.54	27
Fmod	28.82	28.56
Fn1	32.26	30.25
Gnb1	27.46	26.83
Gpi	31.6	32.11
Grn	27.87	26.76
Gsn	26.84	27.94
Gstp1;Gstp2	29.34	29.91
Hdgf	28.57	29.12
Hgfac	27.83	28.55
Hmgb1	30.28	29.85
Hmgb2	29.6	29.01
Hspa5	31.51	31.8
Hspa8	33.89	34.15
Hspd1	30.03	29.99
Hspg2	31.22	27.72
Hsph1	27.4	27.89
Igfbp3	28.69	29.36
Igfbp4	30.92	30.59
Lama5	24.92	24.76
Lamb1	27.37	27.22
Lamc1	24.41	24.88
Ldha	32.05	33.17
Lgals1	33.27	33.01
Lgals3	28.98	31.48
Lgals3bp	24.95	29.67
Ltbp1	28.45	28.92
Manf	27.47	27.15
Mfge8	26.85	26.95
Mif	30.18	30.25
Msln	29.93	32.17
Muc5ac	21.09	21.05
Myh9	31.74	30.53
Ncam1	29.85	29.75
Nid1	29.95	30.01
Ola1	28.46	28.67
Pafah1b2	27.78	27.39
Park7	29.1	29.56
Pcolce	29.82	27.63
Pebp1	29.71	30.47
Pfn1	31.59	31.66
Ppia	32.31	32.57
Prdx2	31.18	30.98
Psap	30.84	31.13
Psma1	30	29.37
Psmb4	28.37	27.56
Pxdn	28.52	27.65
Qsox1	28.13	29.75
Rac1;Rac2;Rac3	28.1	27.61
Rbp4	25.54	29.06
Rpsa	28.89	29.22
Serpinc1	31.06	30.78
Serpinf1	32.76	32.71
Serpinh1	32.11	28.83
Sod1	31.27	31.64
Sparc	34.26	31.8
Spp1	29.61	32.21
Tf;Gm20425	31.43	28.64
Tgfbi	29.43	29.47
Thbs4	27.11	27.64
Timp1	29.54	27.71
Timp2	31.35	30.93
Tinagl1	25.7	29
Tpt1	30.62	31.71
Txn	30.73	30.66
Usp14	26.83	26.8
Ybx1	28.5	28.59
