# Supplementary material for: CAF hierarchy driven by pancreatic cancer cell p53-status creates a pro-metastatic and chemoresistant environment via perlecan
Source: Nat Commun. 2019 Aug 12;10:3637. doi: 10.1038/s41467-019-10968-6 (PMC6691013; doi:10.1038/s41467-019-10968-6)
Supplement: Supplementary file 4 — Supplementary data 2 [file 41467_2019_10968_MOESM4_ESM.xlsx]

## Sheet: Sheet1
# Template for an Affymetrix matrix table submission.
# The ID_REF column should include the full list of probeset ids of the Affymetrix array (see Matrix Example tabs at bottom)
# The sample names in the Matrix table (e.g. 'SAMPLE 1') must match the Sample name in the SAMPLES section of the Metadata file.
# The Matrix table should include summarized/scaled/normalized probeset data generated by GC-RMA, dCHIP, MAS 5.0, or whatever algorithm/software was used for primary analysis.
# If submitting MAS 5.0 data as a Matrix table, we recommend adding ABS_CALL and DETECTION P-VALUE columns to this template (see 'Matrix Example 2' tab at bottom)
# P-values or other measurements can be added as additional columns for each sample (see 'Matrix Example 2' tab)
ID_REF	Trp53_R172H_mt-CCs_r1	Trp53_R172H_mt-CCs_r2	Trp53_R172H_mt-CCs_r3	Trp53_fl-CCs_r1	Trp53_fl-CCs_r2	Trp53_fl-CCs_r3	Trp53_vec_r1	Trp53_vec_r2	Trp53_vec_r3	Trp53_R175H_r1	Trp53_R175H_r2	Trp53_R175H_r3
1431225_at	8.90058	8.78444	8.75813	11.0023	11.1306	11.0734	11.5252	11.543	11.5941	10.2964	10.3859	10.192
1460595_at	7.25566	7.3288	6.89424	2.60913	2.64661	2.61382	2.52168	2.5638	2.6218	2.88887	2.4159	2.60674
1455869_at	12.1965	12.2536	12.3545	8.0127	7.78155	8.23176	7.0484	7.34465	7.43346	7.40623	7.48836	7.50108
1437811_x_at	4.79503	5.267	5.05577	9.13436	9.24992	9.29426	8.92564	9.09736	9.14412	9.9261	9.69255	9.58686
1427820_at	7.6269	7.3761	7.5301	10.9264	10.8772	10.7892	10.6808	10.4754	10.7003	10.4004	10.6765	10.7515
1439906_at	7.2573	7.63157	7.15669	2.84951	2.84912	2.57919	2.8528	2.86582	2.98362	2.95847	2.627	3.03181
1442350_at	7.87172	7.74588	7.76939	9.85805	9.90337	9.97504	9.55359	9.5964	9.67527	10.8831	10.6995	10.6226
1439925_at	2.78566	3.93443	2.99839	10.4844	10.341	10.5248	10.4322	10.3398	10.4718	10.2398	10.3689	10.3372
1438577_at	2.86636	2.58907	2.99413	5.96987	6.02075	5.99025	5.72428	5.90108	5.68228	5.54555	5.37392	5.22196
1456319_at	4.37892	4.72395	5.01299	9.34436	8.93086	9.11347	8.69723	8.5628	8.80876	7.99044	8.16764	8.13305
1459886_at	9.42258	9.58122	9.88385	5.42631	5.27291	5.6198	5.91559	6.20211	5.95351	5.59163	5.27526	5.75441
1458236_at	6.67218	6.60178	6.41013	3.94359	4.25207	4.34481	4.33948	4.33432	4.23103	4.17845	4.22704	4.16236
1435602_at	10.3018	10.0131	10.0401	11.7202	11.6668	11.686	11.3943	11.341	11.4515	11.9657	11.9586	11.8841
1442257_at	2.90521	3.09048	3.16207	6.52602	7.00406	7.18031	7.52259	7.67783	7.38291	7.45269	7.10083	7.38797
1457960_at	6.34267	6.05505	6.14025	8.28919	8.71588	8.44108	8.70791	8.90928	8.87193	9.39135	9.35063	9.38655
1444015_at	7.24638	7.38291	7.23844	8.70791	8.67767	8.53513	8.92717	9.06448	8.99696	8.74178	8.58584	8.58471
1456778_at	7.9755	8.10022	8.0538	4.78866	5.1835	5.34744	7.32061	7.27797	7.22915	6.39389	5.97613	6.15186
1458502_at	7.1883	7.37625	7.4296	5.55481	5.75054	5.71123	6.01596	6.18844	6.15395	5.91796	6.11275	6.12209
1445349_at	4.54997	4.72575	5.06505	8.11253	8.6984	8.07517	8.73256	8.9971	8.82638	8.37359	8.15562	8.26126
1455919_at	2.11196	2.33818	2.11593	5.30914	5.35067	5.13435	2.84072	3.27744	2.81387	2.18159	2.65652	2.1917
1442019_at	6.95558	6.27347	6.522	3.18647	3.39385	3.41424	3.79981	3.71026	3.64925	3.93699	3.73068	3.48489
1455582_at	8.69723	8.7827	8.6654	5.20522	5.65272	4.86694	5.4274	5.03336	5.20714	5.35737	5.37259	5.10141
1440862_at	8.40729	8.7178	8.7129	6.51003	6.28684	6.20982	6.93836	6.94508	6.96242	6.82124	6.64512	7.05743
1440935_at	5.62353	5.88054	5.62644	4.02173	3.89246	4.12857	4.07965	4.33561	4.14958	3.98385	3.89566	3.98439
1457948_at	5.16525	5.95073	5.7579	2.41318	2.36569	2.05011	2.40833	2.44306	2.64977	2.19693	2.3125	2.28769
1440589_at	6.99189	6.66792	6.59723	3.40439	3.31515	3.55888	3.94986	3.34495	3.93618	3.57602	4.03613	3.74712
1442201_at	4.99374	4.62877	4.86635	6.85559	6.95558	6.9079	7.00164	6.74024	6.90208	6.43779	6.71717	6.88664
1447744_s_at	5.71348	5.96417	5.96735	7.02712	6.9842	7.06452	6.72853	6.60076	6.7937	7.61925	7.65655	7.66673
1439200_x_at	8.75145	8.6441	8.64608	7.14589	6.95577	6.96712	6.91693	6.9781	7.28599	6.76708	7.0058	6.9897
1440371_at	4.01519	3.44266	3.97223	6.71331	6.467	7.07415	7.743	7.79257	7.74271	6.9133	6.61782	6.47593
1459284_at	3.82032	4.18358	4.09621	6.59345	6.66469	6.23329	6.86483	6.44328	6.47394	5.86139	5.98768	6.22962
1447223_at	10.4227	10.3047	10.2967	8.84065	8.98493	8.76848	8.95331	9.1235	9.20708	8.95007	9.1668	9.30444
1447544_at	8.66464	8.75891	8.50303	7.12262	7.38365	7.41084	8.01828	8.2307	8.03411	6.95076	6.94856	6.96371
1442428_at	5.72319	5.63033	5.58385	3.60212	3.11916	3.32885	3.59937	3.46232	3.24869	3.2002	2.72109	3.20996
1458457_at	5.0136	5.12557	4.72618	6.89424	6.92202	6.88983	6.35477	6.27813	6.72898	6.0811	5.94617	6.27787
1419932_s_at	8.06424	8.39344	8.09365	5.99353	6.43557	6.39785	6.48299	6.62557	6.80347	7.24239	7.36526	7.11292
1443007_at	5.10371	5.61705	5.90456	2.43072	2.60398	2.77407	2.48412	2.37979	2.86741	2.6934	2.37566	2.87725
1458585_at	5.84777	6.08631	6.22588	3.40556	3.26093	3.96673	3.20225	3.3512	3.14695	4.62185	4.75317	5.08316
1438023_at	8.62942	8.59714	8.68006	7.6491	7.9345	7.81031	7.68016	7.73978	7.81734	8.51883	8.50966	8.55511
1436406_at	3.99651	4.02437	3.99329	4.71893	4.82666	4.79503	4.74652	4.99867	4.87305	4.89358	4.86132	4.99466
1459906_at	5.69468	5.8502	5.3715	4.1253	4.00817	4.25522	4.28238	4.43529	4.29591	4.31061	4.052	4.13963
1428670_at	4.66299	4.10568	4.8662	7.26002	6.97539	6.7296	6.67715	6.57419	6.41359	6.10945	6.42348	6.29319
1440636_at	6.9409	7.02982	6.95691	5.56083	5.80869	5.54615	6.21525	6.05775	6.52024	5.67734	5.62604	5.77841
1438754_at	6.01138	6.38924	6.12816	5.05956	4.79869	4.7167	5.2708	5.19284	5.36575	6.09626	6.18246	6.01894
1439964_at	7.02549	6.71992	7.02712	8.01864	8.10513	8.32031	8.01039	8.0552	8.19263	8.02898	8.19505	8.04
1443722_at	3.5621	3.60479	3.70141	2.74157	2.86785	2.93966	2.99287	3.10113	2.94747	3.06866	2.89333	2.96037
1451626_x_at	5.82699	6.02682	5.86876	6.7758	6.83457	6.60579	6.51442	6.66719	6.51977	6.93415	7.00328	6.9877
1455961_at	5.20522	5.75428	5.68318	2.63183	2.86275	2.27812	2.47601	2.65832	2.82298	2.85317	3.8282	3.19653
1432602_at	7.44886	7.44244	7.51965	6.87499	7.00164	6.8593	6.61587	6.78385	6.75122	6.93581	6.90396	6.93225
1445381_at	7.42394	6.9842	7.14826	8.34084	8.34589	8.23039	7.95077	7.81327	8.02119	7.97046	7.94648	8.01828
1460268_at	9.84972	9.46591	9.52964	8.38259	8.40403	8.35852	8.79445	8.95592	8.89857	9.25705	8.98119	8.91561
1444479_at	3.54327	3.8901	3.36204	5.79276	5.47215	5.30789	4.77455	4.95943	4.65153	4.20065	4.60943	4.52969
1442551_at	3.25835	3.81364	3.77398	2.12462	2.22722	2.14672	2.31115	2.31183	2.33562	2.40566	2.13501	2.23667
1422739_at	9.202	9.25917	9.12253	8.35306	8.40755	8.64488	9.10486	9.04976	9.10846	8.16618	8.16158	8.16649
1434362_at	9.52163	9.49618	9.72531	8.55556	8.58887	8.61335	9.12715	9.16006	9.33269	8.9831	8.70954	8.6769
1444244_at	5.57377	5.29621	5.6622	6.96371	7.30708	7.33389	6.82666	6.9874	7.35852	6.81157	6.73432	6.95383
1439191_at	4.72134	4.64108	4.33332	2.98044	3.20952	2.80324	2.81842	3.02819	3.16784	3.18127	3.0263	2.83803
1459908_at	13.1748	13.1144	13.1573	12.1513	12.4573	12.4645	12.1793	12.2123	12.2592	12.4226	12.5244	12.4923
1440084_at	9.70923	9.72747	9.84025	8.98292	9.09471	9.21402	9.5922	9.67675	9.69453	9.21731	9.36733	9.29114
1444238_at	4.24166	3.73291	3.65109	5.84367	6.595	6.11442	5.86876	5.99234	5.45746	5.50375	5.62993	5.6626
1434568_at	9.81138	9.61684	9.71313	8.69739	8.72356	8.73082	9.01043	8.85612	8.65267	8.72149	9.0169	8.89953
1438310_at	4.82793	5.38342	4.45823	2.69242	2.57687	2.96904	2.954	3.15451	2.85705	3.05135	2.79674	2.95689
1439526_at	6.45125	6.2967	6.21029	7.13325	7.48096	7.29149	7.35402	7.47218	7.43016	6.66719	6.63525	6.85799
1420287_at	4.99476	5.31632	4.98658	7.00738	6.54169	7.02549	9.86061	9.93654	9.65191	7.13067	6.80603	6.60042
1447124_at	6.06276	6.25888	6.25702	6.99353	7.10515	6.90488	7.10536	7.29369	7.35459	6.9897	7.05981	7.10704
1449629_s_at	7.11887	7.29389	6.96524	5.58857	5.0089	5.34446	5.80686	6.29693	5.73734	5.73686	5.96341	5.90763
1449671_at	7.55211	7.75377	7.80702	6.01634	6.44092	6.29972	6.421	6.69768	6.68108	7.43346	6.98069	7.23646
1457805_at	2.58469	3.1267	2.89639	5.614	5.88002	5.92595	5.81849	6.32092	5.40376	4.61919	5.60399	5.43035
1445460_at	6.83399	6.88775	6.95116	5.10202	5.23674	5.71751	5.31299	5.43117	5.5864	5.26195	4.8607	5.13055
1439535_at	4.354	4.21312	4.63828	5.87576	5.69643	5.40254	4.85143	4.86569	4.85197	5.38759	5.18752	5.32101
1445199_at	8.46054	8.5373	8.68773	7.45043	7.60888	7.77129	8.46577	8.52996	8.35327	8.16978	7.89129	8.11887
1445625_at	7.46539	7.91778	8.00366	5.87961	6.08375	6.14767	6.49626	6.12676	5.79986	5.94155	5.87016	5.73199
1459967_at	6.23202	6.22274	5.76085	7.67522	7.41138	7.62853	7.56613	7.31456	7.26127	6.8409	7.25822	7.26106
1445758_at	8.2004	7.96685	8.23308	6.40279	5.39728	5.44028	6.70951	6.53229	6.31864	5.67851	6.14467	5.70885
1439901_at	9.60611	9.57773	9.65313	8.97226	9.13686	9.19839	9.71451	9.70406	9.75822	9.22531	9.11881	9.09393
1440431_at	3.22088	3.41618	3.28895	2.11958	2.1842	2.33743	2.34922	2.25793	2.64977	2.40811	2.66269	2.76317
1434280_at	9.77248	9.69107	9.72777	10.9774	10.5577	10.5766	9.61419	9.53301	9.58766	9.99382	10.238	10.228
1440388_at	6.11069	6.1587	6.18178	7.28363	7.35612	7.14879	7.51755	6.96802	7.0232	6.96164	6.97417	7.00723
1445385_at	7.12144	7.43099	7.31764	8.05062	8.38168	8.2757	8.55452	8.70467	8.5335	8.50616	8.583	8.34803
1457384_at	6.76593	6.94695	6.85799	8.41969	8.38259	8.33238	8.03148	8.35421	8.70408	7.47295	8.01296	7.64941
1440411_at	3.58496	3.70303	4.2428	2.42058	2.61382	2.63012	2.54325	2.50104	2.40392	2.49516	2.48601	2.43031
1441818_at	7.59116	7.65206	7.47252	6.30004	6.69732	6.6119	6.60868	6.71696	6.89424	6.51761	6.20806	6.38294
1443322_at	6.62394	6.86746	6.83064	4.61983	4.91678	4.35136	4.85642	4.0343	4.83901	4.98363	4.95825	4.41702
1440153_at	8.14111	8.44657	8.46155	6.65549	6.54729	7.17198	7.76771	7.31373	7.27719	7.68572	7.80888	7.87997
1427798_x_at	8.31852	8.8655	8.62221	9.7043	9.58052	9.55526	8.66147	8.86101	8.81134	9.0755	8.99867	9.12663
1457083_at	8.10829	7.94961	7.87722	8.95975	9.05257	8.86656	8.57782	8.51424	8.84106	8.56085	8.81554	8.94483
1443890_at	8.33394	8.19641	8.15122	7.49911	7.38701	7.28666	7.54761	7.56234	7.92259	7.76401	7.79527	7.72188
1452433_at	8.50808	8.78933	8.90871	9.57908	9.66484	9.55894	9.36868	9.41681	9.47532	9.70362	9.5964	9.39875
1444391_at	7.41366	7.41958	7.66354	6.47083	6.08615	6.4865	7.10902	6.92968	7.05203	7.11405	7.55623	7.36388
1436614_at	5.40989	6.11839	6.11803	7.67171	7.63819	7.87574	8.11701	8.4348	8.00366	7.75314	7.49698	7.08498
1440665_at	5.68982	5.79177	6.35648	7.10767	7.20335	7.29238	7.83464	7.89438	7.65206	7.38863	7.32176	7.49733
1449650_at	4.80817	5.38083	4.9342	6.63018	6.59	6.61005	6.26064	6.15614	5.7883	6.76838	6.26967	6.15777
1440272_at	9.83973	9.62179	9.63135	9.26803	9.12715	9.242	9.87567	9.77879	9.82072	9.4431	9.52315	9.47452
1443509_at	3.31239	3.64449	3.67435	5.1874	5.31791	4.51083	5.18405	5.05466	5.18639	5.22617	5.17006	5.21779
1420094_at	9.37626	9.30035	9.25523	8.76209	8.41756	8.57056	8.6258	8.62539	8.44657	8.58348	8.82091	8.7142
1430183_at	7.91869	8.22547	8.18729	6.68706	6.79715	6.29183	6.83381	6.30372	6.92027	6.3271	6.17356	6.6079
1445659_at	6.71259	6.96454	6.92874	4.94433	5.01194	5.66134	5.58467	4.9661	5.16469	5.75323	5.47269	5.38499
1447763_at	9.27334	8.92123	8.84939	7.24912	7.3729	7.11435	9.09681	9.18873	9.19154	5.51627	5.30144	4.49894
1439616_at	6.04563	6.47447	6.30814	7.12042	7.0618	6.91478	6.6113	6.63492	6.69032	6.64263	6.79982	6.71199
1457280_at	5.51833	5.46855	5.38277	6.16138	6.3666	6.23983	5.71805	5.74279	6.0804	5.70926	5.69386	5.92947
1445501_at	4.24821	3.48089	3.68843	5.47355	5.92214	5.65328	4.75176	4.94859	4.26825	5.0529	4.62749	4.53736
1443913_at	6.17218	5.93116	6.09815	5.31579	5.26367	5.39823	5.5025	5.6501	5.49156	5.52779	5.88981	5.80471
1446075_at	8.32044	8.17449	8.26566	8.87214	9.0169	8.909	9.65224	9.48609	9.58656	8.45705	8.82953	8.69403
1459078_at	5.65452	5.02431	6.16085	7.77196	7.91261	7.79507	7.27005	6.97761	7.92235	7.73003	7.63773	7.83558
1437541_at	6.00762	6.04671	6.09212	6.54806	6.90008	6.74236	6.41156	6.60772	6.36521	6.88451	6.74071	6.80685
1456154_at	7.95293	7.77736	7.8723	8.44583	8.57782	8.5183	8.13858	8.47925	8.4235	8.38572	8.33301	8.26202
1435144_at	4.61334	4.59721	4.69036	3.65589	3.40665	3.91588	3.97558	4.07332	4.20241	4.11871	3.80003	4.10303
1443254_at	3.98658	4.03613	4.14225	4.92659	4.83451	4.99758	4.78617	4.8107	4.36811	5.07858	5.18718	4.94418
1444036_at	4.37962	4.46707	4.45606	5.62139	6.11275	5.66824	6.72257	6.13197	6.74893	5.74254	5.40692	5.67652
1455744_at	8.52133	8.31179	8.81041	7.58383	7.42838	7.60101	7.33568	7.40951	6.99582	7.80356	7.73464	7.65676
1436459_at	7.39542	7.08295	7.1883	6.64074	6.30284	6.38046	6.79635	6.90952	6.9106	7.75286	7.90059	7.6549
1456897_at	4.48699	4.48242	4.48805	6.467	5.90516	5.9676	5.97803	5.79933	6.19929	6.26019	5.45055	5.5417
1458050_at	3.8067	3.61261	3.72682	3.04284	3.02326	2.90396	3.10306	2.92886	3.12697	3.2214	3.03438	2.82584
1439911_at	6.0132	6.04174	5.55142	4.58466	4.38343	4.80258	4.97343	4.65264	4.49184	4.98851	4.80852	5.14133
1446562_at	3.05147	2.95145	2.65894	1.89079	2.0743	2.19293	1.95205	2.05906	2.04234	2.18597	1.92191	1.9564
1447532_at	7.91002	7.80119	8.15523	7.11575	7.13461	7.37917	7.55191	7.56817	7.39251	7.48586	7.31764	7.41366
1445617_at	5.80849	5.77276	5.58281	4.98363	5.18769	5.22115	5.98486	6.0288	5.95461	5.71513	5.70299	5.51609
1419934_at	11.2438	11.2511	11.339	10.5147	10.5026	10.5549	10.1868	10.4336	10.4336	10.4902	10.8444	10.9031
1444443_at	5.75054	6.18581	5.91639	4.82819	4.92596	4.76247	4.27732	4.38125	4.49295	4.73709	4.31556	4.14045
1456673_at	6.37592	5.68855	5.94829	7.10653	7.40415	7.15694	7.28024	7.23694	7.12933	7.68683	7.30005	7.60908
1458710_at	7.21259	7.48947	7.37111	7.9737	8.06215	7.79442	7.75499	7.63375	7.67497	7.41035	7.30239	7.3321
1443023_at	4.40884	4.48286	4.56877	5.56523	5.26622	5.5136	5.76692	6.13562	5.82405	5.26906	5.65151	5.66111
1434279_at	6.9242	7.36236	7.42647	8.86744	8.29059	8.30278	7.44361	7.33488	7.4939	7.61853	7.8368	7.84293
1443770_x_at	3.51883	3.41441	3.35729	5.01008	4.69413	5.24797	4.28238	4.96935	4.37976	5.39208	4.7683	5.05857
1459443_at	6.75942	7.26934	6.77151	8.18508	8.34993	8.17126	7.96321	7.71153	7.79788	7.73165	7.33963	8.01189
1457077_at	2.98661	3.05832	2.95518	4.07149	4.77535	4.49467	4.66869	4.63661	4.11176	4.41797	4.22674	3.9146
1457055_at	8.80669	8.77517	8.65682	8.14218	8.2313	8.06184	8.19131	7.98773	8.0788	8.03817	8.30297	8.33713
1457636_x_at	10.756	10.7105	10.7213	10.4582	10.3316	10.4142	10.437	10.5399	10.5491	10.4487	10.5107	10.6096
1442691_at	7.89924	8.04904	8.08349	7.18689	6.90488	7.30319	7.32699	7.2815	7.05706	7.02712	6.83683	7.22214
1420117_at	10.9382	10.9038	10.8764	11.0333	11.1427	11.1416	11.0748	11.038	11.0213	10.6786	10.6716	10.6746
1458651_at	9.68277	9.36549	9.3916	7.58458	7.87722	8.36092	7.86644	8.057	7.4193	7.91062	8.12428	8.34267
1444260_at	6.42928	6.472	5.77526	4.60545	4.30426	4.35378	6.05563	5.83794	6.79393	5.24974	5.21913	5.60041
1457954_at	7.61133	7.90412	7.98249	8.58117	8.86439	8.80188	8.8898	8.76848	9.02074	8.60924	8.18761	8.3225
1444551_at	3.86003	3.96493	4.29865	3.08799	2.89177	2.94523	3.46842	3.46684	3.08495	3.0039	3.40449	2.98695
1458324_x_at	8.80166	9.13278	9.27534	6.46577	7.49698	7.2691	8.0311	7.87305	7.79909	6.95325	6.68829	6.0396
1438024_at	7.86825	8.17154	8.26657	8.72616	8.83631	8.72647	8.82821	8.70703	8.598	9.1493	9.26411	9.14999
1456893_at	4.52663	4.11983	4.07904	2.76034	2.99777	3.08677	2.89501	2.67035	2.90925	3.57956	2.95677	2.90396
1442595_at	5.01913	4.69778	5.32961	3.50609	3.58441	3.78155	3.05063	3.26969	3.56837	3.74961	3.1344	3.30632
1456286_at	5.08896	4.91221	4.77869	4.43512	4.29462	4.28836	4.39325	4.36852	4.53265	4.01729	4.23137	4.07028
1445574_at	4.86824	5.11448	5.29736	6.66692	6.64713	7.04331	5.19192	4.71431	4.39986	4.93198	5.73388	5.51627
1455375_at	7.22707	7.79299	7.5346	6.12302	6.33992	6.62308	7.87997	7.66298	7.43447	6.35937	6.28445	6.13674
1440512_at	6.17647	6.28738	6.06584	4.52975	5.09885	5.19243	5.39054	5.76147	5.33511	5.04363	5.21122	5.45697
1432637_at	4.56955	5.00583	4.81246	5.50314	5.73787	5.59927	6.14078	5.89229	5.78453	5.34181	5.51015	5.51533
1443221_at	2.93381	3.00491	2.98595	3.23089	3.18047	3.1754	3.23184	3.22448	3.33802	3.04179	3.11361	3.09164
1420628_at	9.76269	10.0224	9.88458	10.3666	10.5065	10.371	10.5133	10.3909	10.2905	9.96233	9.89682	9.78369
1447164_at	3.84455	3.96385	3.97494	4.58857	4.77101	5.05425	4.27687	4.35949	3.89246	4.18321	4.2462	4.23958
1458337_at	4.02182	4.18232	3.85331	4.56709	4.61677	4.7331	4.29395	4.23661	4.04763	5.34432	5.15266	5.32126
1459993_at	4.49	5.51875	4.71816	3.25176	2.97086	3.24658	3.94391	4.20622	3.48591	3.91832	3.66097	4.09424
1443611_at	6.72239	6.94979	7.04963	5.74178	5.72051	5.39653	5.50346	5.11061	5.71105	4.52248	5.17898	4.76143
1459333_at	4.64265	4.57169	4.77366	6.25776	5.83489	5.63159	4.74333	5.38661	5.33077	5.7582	5.53046	5.51032
1457089_at	6.54758	6.28611	6.65586	5.48603	5.48704	5.61057	6.46606	6.25912	6.81424	5.98457	5.60926	5.71466
1446947_at	4.18232	4.31124	4.68084	3.47989	3.39354	2.76093	3.41009	3.27744	3.22463	3.52186	3.43169	3.40428
1441324_at	6.66918	6.57931	6.49066	6.03559	5.72239	5.74059	6.27147	5.93371	6.26658	5.39947	5.51592	5.66329
1446452_at	5.67704	5.71045	5.53442	6.13133	6.14528	6.3204	5.47668	5.7579	5.72531	5.53264	5.7139	5.68176
1440041_at	4.9028	5.4511	4.86437	3.58379	3.39977	3.04689	2.85317	3.24779	3.86333	3.61269	3.17638	3.63245
1457719_at	6.73836	7.00035	6.91714	7.4393	7.54885	7.50678	6.87835	6.96194	7.02286	7.97839	7.60675	7.69657
1444001_at	5.174	5.71513	5.3099	6.48463	6.65822	6.54862	6.24892	5.93237	5.90507	6.29183	6.79448	6.17041
1459358_at	4.94298	4.90148	5.21346	6.07141	5.70299	5.76692	5.39132	5.57857	5.20703	5.53593	5.40477	5.28212
1447996_at	2.89793	2.71027	3.16947	2.27929	2.30251	2.35432	2.47504	2.47801	2.4565	2.41705	2.42645	2.2475
1455892_x_at	12.6971	12.7884	12.7693	12.9648	12.9447	12.9704	12.2888	12.3713	12.2491	12.5113	12.542	12.579
1459959_at	4.02045	4.03777	3.27462	5.15292	5.16659	4.96472	4.97453	4.71762	4.79658	5.20556	4.89231	4.63114
1436061_at	4.27701	4.05001	4.17735	3.36623	3.30288	3.36589	3.48	3.24424	3.07398	2.9154	3.40003	3.26306
1420218_at	5.20453	5.19797	5.05196	4.7302	4.73169	4.61618	4.86873	4.75541	4.57313	4.72649	4.63623	4.6249
1443047_at	4.88713	5.21557	5.17756	4.56877	4.48086	4.50642	4.37265	4.5016	4.4862	4.28745	4.5625	4.38644
1441670_at	4.16383	4.35849	3.99736	3.767	3.63328	3.66746	3.82393	3.86304	3.89232	3.63208	3.74212	3.7073
1447446_at	2.71202	2.77705	2.69192	2.42918	2.42116	2.50178	2.64827	2.56161	2.4627	2.29516	2.36082	2.33784
1458634_at	7.68321	7.83776	7.47949	6.8454	7.02712	6.51442	6.0976	5.96193	5.72783	7.11435	7.0133	7.05203
1444493_at	3.96801	4.13963	4.2696	4.59287	4.67105	4.63909	4.7462	4.48763	4.58748	4.65025	4.72812	4.80625
1443208_at	6.00274	5.62564	5.77883	5.01541	4.82026	4.80775	4.96952	4.75789	4.43636	5.30883	4.96669	5.2617
1440015_at	7.25268	7.00954	7.01954	6.53204	6.45852	6.49388	6.50591	6.41875	6.39427	6.85323	6.73072	6.45065
1441210_at	4.62826	4.69501	4.54755	5.29531	5.12856	5.08896	5.16856	5.45212	5.23372	5.02091	5.1385	4.88573
1444359_at	3.66271	3.40589	3.62817	4.17098	4.70675	4.57187	4.41964	4.03187	4.24504	4.64355	4.66991	4.40457
1443353_at	5.3767	5.53171	5.5381	5.9905	6.0873	5.93884	5.53593	5.69525	5.78884	4.98702	5.11781	5.27559
AFFX-MURINE_B2_at	13.4204	13.4648	13.535	13.6659	13.6454	13.6118	13.6937	13.7404	13.7234	13.7285	13.7127	13.6791
1445671_at	8.44583	8.36226	8.34866	8.79445	9.06334	9.10501	9.06725	9.10349	9.10906	9.18946	9.55526	9.27676
1456898_at	9.95228	10.4022	10.1752	10.721	10.7203	10.7478	11.0373	11.0529	11.137	10.371	10.2863	10.2456
1435098_at	7.33408	7.31402	7.33697	6.70555	6.39315	6.69811	6.81097	7.12744	6.707	7.0802	7.16631	7.3648
1443169_at	4.56724	5.22882	5.2495	5.94666	6.1651	6.05602	5.98581	5.66403	5.99552	5.26883	5.29787	5.44181
1445894_at	5.17197	5.7465	5.78013	7.06694	6.72295	7.177	7.46164	7.71119	7.66723	6.00095	6.44551	6.89123
1420118_s_at	8.72356	9.07966	9.03098	9.42132	9.8429	9.85135	9.20811	9.18989	9.16473	8.85461	9.10693	8.99146
1458180_at	6.68108	7.08539	6.94215	6.21293	5.82462	6.25438	5.88162	5.66134	5.90888	5.88168	6.02999	6.09749
1441131_at	2.57216	2.68241	2.94002	3.26831	3.40589	3.39327	2.7316	2.88967	2.84784	2.80807	2.5204	2.82584
1436254_at	7.46962	7.159	7.50175	6.63525	6.27504	6.66792	6.68601	6.62043	6.51397	6.39624	6.66106	6.1967
1442049_at	3.38369	3.56864	3.36849	4.29877	4.55023	5.11159	3.98019	3.51151	3.80952	4.97539	4.70551	5.17284
1457259_at	7.51358	7.55582	7.57771	7.87859	8.15562	8.04	8.31243	8.24571	8.53849	8.05562	7.97472	7.9932
1444145_at	8.92507	8.96913	8.95957	7.97419	8.30489	8.19542	8.47761	8.65866	8.53447	7.76894	8.32324	8.24319
1435839_at	4.96758	4.93984	5.42181	5.78371	6.3404	6.04151	6.11925	6.32736	6.3406	6.86283	6.79393	6.62223
1444111_at	5.37259	5.03947	5.26883	6.03028	5.68467	5.93408	5.56401	5.79233	5.62246	5.5273	5.43573	5.66486
1438295_at	3.48788	4.36097	2.63622	5.35413	5.90246	6.1263	5.61705	5.41616	5.25952	4.90422	5.65396	5.4811
1437573_at	6.18246	6.63329	6.72227	5.21122	5.53995	5.37122	4.68438	5.42715	5.15763	6.13999	6.21647	6.38106
AFFX-MUR_b2_at	7.82854	7.84259	7.86825	8.52797	8.29036	8.19505	8.18028	8.34213	8.45052	8.33111	8.40525	8.38999
1446067_at	5.10904	5.16029	5.13466	5.28905	5.32865	5.24628	5.10717	5.1628	5.1548	5.16067	5.23992	5.21619
1434845_at	8.61743	8.90241	8.94155	9.43904	9.54868	9.58853	9.3332	9.69913	9.46717	9.57368	9.20914	9.43001
1456346_at	7.00625	7.13355	7.11575	6.09109	6.34081	6.48432	6.55465	6.28848	6.75299	6.00388	6.01802	6.31592
1446738_at	4.90092	5.20238	5.20499	6.02708	6.18211	7.01773	5.33349	5.27784	5.59718	5.84864	6.1344	6.00579
1443996_at	4.1223	4.22491	4.00836	4.73844	4.9984	4.58279	4.14448	4.28732	4.328	4.29896	4.3904	4.61594
1455418_at	9.09127	9.08444	9.53092	8.49644	8.67906	8.67906	8.53412	8.66935	8.54921	8.25884	8.3026	8.27905
1444098_at	7.6953	7.01042	7.27609	5.57204	6.04524	6.25294	6.91124	7.23266	6.91463	6.9865	6.57027	6.26234
1438508_at	4.32212	4.75837	5.17589	5.88017	5.84486	5.82144	6.15395	5.87424	6.27386	6.27555	6.10193	5.87403
1455569_at	7.68369	7.49698	7.78508	6.97908	6.88358	6.88406	6.77174	6.99718	7.06424	6.94241	7.4117	6.93973
1438027_at	6.0597	6.22784	5.55242	4.39975	3.99466	3.54151	5.12625	5.0698	3.88219	5.0388	4.55137	4.90492
1452566_at	6.47224	6.00471	6.27989	6.83621	6.78786	6.72898	6.67149	6.69659	6.80027	6.64376	6.59792	6.61318
1459105_at	6.62599	6.21762	6.80335	5.85461	5.68543	5.75682	6.03845	5.87386	5.7662	5.79252	5.58899	5.50801
1445396_at	4.81118	4.63852	4.66936	3.89898	3.60015	4.00757	3.99791	3.85629	4.21932	3.61429	4.19461	3.91234
1444613_at	3.37139	3.43449	3.28268	2.83582	3.12932	2.88121	3.07428	3.22257	3.19086	3.0987	3.04404	3.01247
1456820_at	4.48286	4.59269	4.46586	4.88964	4.99041	4.87745	4.91443	4.75529	4.6074	4.9277	5.04357	5.05603
1439734_at	3.16842	4.32525	4.3288	5.53046	5.90108	6.30747	4.92817	4.0486	4.42289	5.97559	5.37122	5.68132
1436338_at	8.48288	8.56305	8.72715	9.30444	8.94067	9.1477	9.1855	9.05121	9.24312	8.96844	8.94721	9.11084
1419884_at	5.86385	6.53438	6.44267	7.46652	7.41832	7.22707	7.06958	6.90249	7.03923	7.88446	7.2498	7.36081
1447462_at	2.81553	3.1183	3.19526	3.73846	4.037	4.36621	3.399	3.18001	3.13574	3.42742	3.77184	3.95489
1444880_at	6.03502	5.71751	5.82579	6.80907	6.70053	6.81424	6.6444	6.25846	6.98069	6.20048	6.4104	6.54947
1438797_at	4.68222	4.27763	4.54616	3.76361	3.74339	3.767	3.7338	3.52356	3.66525	3.75407	3.98189	4.29284
1446923_at	5.38828	4.92775	5.03242	4.27979	4.51928	4.47447	4.26764	4.42755	4.40792	4.8374	4.71563	4.50579
1446179_at	4.53963	5.64216	5.3939	3.76376	3.80769	3.99781	3.98366	4.1131	4.19662	4.02968	3.89665	4.33411
1445291_at	6.48876	6.14544	6.04151	5.19143	5.02259	4.67236	5.94561	5.4821	5.96467	5.76123	4.99724	5.64366
1445784_at	6.39488	6.467	6.53453	6.96454	7.16758	6.88775	7.38107	7.10653	7.21719	6.27046	6.33823	6.04816
1446937_at	4.3314	4.28118	4.53363	4.0483	3.87242	3.97517	4.23206	4.09312	4.28403	4.06921	4.02826	3.93284
1457851_at	2.92572	3.37223	3.2566	3.90651	3.70478	3.96558	3.69896	3.75076	3.94226	3.76664	3.52186	3.72218
1438068_at	3.884	4.19553	3.96265	2.82327	3.19359	3.12484	3.36911	3.02498	2.91986	3.1404	3.62734	3.04334
1443590_at	5.53121	5.67174	5.62886	5.80537	5.95777	5.90856	5.63585	5.60429	5.67312	5.66091	5.78037	5.63667
1447312_at	2.68134	2.88583	2.34668	3.47844	3.8365	3.66004	3.17818	3.35191	3.08371	3.31558	2.68734	3.24991
1457943_at	5.21764	5.34181	5.21891	5.67837	5.73836	5.53873	5.20556	5.26263	5.16296	5.53081	5.68567	5.79853
1458721_at	3.6896	3.9315	4.02576	3.11287	2.64005	3.06727	3.40264	3.96801	3.55671	3.83113	3.50587	3.67304
1446090_at	7.3629	6.98917	6.73374	7.80038	7.71847	7.86609	7.50557	7.62901	7.32044	7.83171	7.65305	7.66599
1454980_at	6.99035	7.07979	7.13412	7.84158	7.68572	7.45379	7.272	7.49123	7.55502	7.39103	7.64964	7.45441
1442787_at	8.66837	8.87544	8.6489	7.76052	8.25472	8.0135	8.54636	8.24197	8.66174	7.82784	7.81404	7.87596
1444939_at	5.5529	5.58923	5.90153	6.6227	6.32092	6.21448	6.18861	6.49816	6.42624	6.31745	6.34419	6.14233
1441765_at	7.11706	7.14826	7.13547	5.17128	6.26347	5.92834	6.32092	6.89815	6.86483	7.25624	7.23587	7.00406
1455933_at	3.93371	4.71168	4.64983	5.53425	5.41184	5.29447	5.02538	5.18213	5.29943	5.04845	4.97567	4.81964
1444851_at	4.05058	3.4783	3.4629	4.84108	4.79503	4.86365	5.57037	5.41814	5.70278	3.75927	4.37931	4.62344
1430245_at	7.07902	6.98841	7.38986	5.94596	6.26752	6.17193	5.68201	5.98268	5.15266	6.19022	6.27322	6.08935
1429959_at	6.42222	6.71696	6.65822	5.90195	5.88454	5.53593	5.58233	5.34111	5.93026	5.51907	5.7106	5.72163
1445235_at	3.70806	4.05532	4.56429	5.05733	5.19456	5.32254	5.04256	4.87152	5.33685	5.38007	5.0604	5.34804
1445128_at	4.15171	4.04156	3.66996	5.07207	4.62151	4.7938	4.98674	4.75125	4.94718	5.12085	4.73275	4.67037
1425720_at	3.48526	3.32679	3.50556	3.78946	3.76494	3.61591	3.61718	3.67938	3.64258	3.49811	3.54679	3.49768
1439236_at	4.98879	5.41377	5.55142	4.18147	4.34218	4.61006	4.74247	4.91318	4.80651	4.29797	4.69751	4.14602
1447345_at	3.01599	3.76853	3.4107	2.35484	2.39353	2.32165	2.09716	2.67503	2.39729	2.35825	2.51794	2.78161
1457529_x_at	8.77964	9.26717	9.52468	8.22956	8.28895	8.29361	8.00583	8.09365	8.45955	9.01982	8.95792	9.15279
1447802_x_at	9.5075	9.25095	9.44811	8.79517	8.62221	8.94275	8.79854	8.79309	8.44023	8.47259	8.32361	8.29147
1446780_at	4.18749	4.30646	4.20006	3.6778	3.73727	3.82115	3.90249	3.73121	3.83305	3.94714	3.67321	3.5429
1458035_at	3.35354	3.62817	3.5205	4.31274	4.47265	5.04181	3.99622	4.26362	3.51678	4.16088	4.21706	4.14143
1444314_at	4.93872	5.24659	5.34506	5.9605	6.02443	5.77563	5.51045	5.87058	5.76577	5.82612	5.45401	5.81382
1420225_at	2.00851	2.03908	1.97207	2.41845	2.22557	2.21488	2.1458	2.152	2.07278	2.0766	2.18825	2.08869
1442628_at	4.3843	4.71259	4.37675	5.28212	5.18479	5.26482	5.25897	5.76657	5.6083	5.82953	5.4754	5.51434
1454939_at	3.17562	2.73458	3.03847	3.91298	3.65556	3.54664	4.10059	4.39567	4.0153	3.77376	3.72389	3.60347
1419936_at	7.93471	8.24142	8.18099	8.56866	8.68233	8.69652	8.91583	8.82331	8.70656	8.95167	9.0093	8.68552
1444767_at	3.61579	3.67938	3.51416	2.96288	3.03612	3.15715	2.95486	3.04264	3.16338	2.81748	2.82074	3.21008
1457945_at	4.59845	4.41485	4.59625	3.36131	3.15257	3.28687	2.8769	2.83358	3.11265	4.62532	3.48	3.68796
1442936_at	3.31962	3.62465	3.44688	3.98172	3.97579	4.00757	3.54608	3.871	3.64669	3.68168	3.42661	3.65916
1428411_at	9.8668	9.95831	10.1177	9.51092	9.69146	9.67124	9.40262	9.44437	9.40362	10.0565	9.89862	10.0049
1427363_at	4.55278	3.94846	4.34729	5.06081	5.38594	5.24483	4.56877	4.84658	4.45002	4.8471	4.50496	4.31922
1442600_at	3.76937	3.61642	3.20225	2.80742	2.60865	2.64488	2.81853	3.20724	3.32594	2.46521	2.71523	2.66269
1420234_at	4.36674	4.14401	3.98951	4.71718	4.78153	4.53605	5.05029	4.83278	4.83633	4.8983	4.89565	4.94075
1447463_at	1.94453	1.94643	1.89578	2.31373	2.77005	2.58138	2.49306	2.25618	2.06603	2.49159	2.40794	2.51761
1438014_at	10.1681	10.0141	10.1093	9.84607	9.86088	9.92529	9.69402	9.62582	9.73648	9.81459	9.82847	9.89221
1446016_at	2.7406	2.57901	2.63622	3.23673	3.04666	2.98002	2.94038	2.71016	2.87725	3.13141	2.96617	2.93444
1441943_x_at	3.63905	3.7684	4.1768	4.40563	4.65706	4.63326	4.37356	4.54816	4.40074	4.51314	4.74002	4.80201
1459862_at	5.68982	6.30167	6.2981	4.96052	4.31093	5.12378	5.51942	6.0396	5.49059	5.44673	5.09488	5.42764
1440334_at	6.02498	5.94264	6.05505	6.96431	7.08075	6.73883	6.84594	7.27719	6.55666	6.11092	6.57559	6.47776
1448047_at	4.93073	5.32564	5.5084	4.12025	4.69147	4.46222	4.77679	4.79503	4.65174	4.5885	4.76738	4.6885
1459648_at	5.23635	5.14462	5.21764	5.5999	5.57072	5.86931	5.47134	5.53146	5.43855	5.22292	4.92265	4.92376
1442404_at	8.43831	8.4817	8.14424	8.92374	8.94849	8.92332	8.95487	8.85843	9.02997	8.65172	9.08829	8.88667
1420076_at	5.40842	5.38918	5.09454	5.75384	5.70278	5.77076	5.59405	5.51103	5.62773	5.36985	5.411	5.61492
1444913_at	4.1503	4.2532	4.05407	4.6356	4.77931	4.47179	4.33071	4.39967	4.62667	4.54307	4.45891	4.56642
1422238_at	8.68552	8.78359	8.91741	8.40608	8.33691	8.0874	8.28307	8.54568	8.49396	8.42972	8.62013	8.60308
1449625_at	3.99382	4.05758	3.1593	6.05197	4.94298	5.6083	4.69621	4.85354	5.1559	4.93646	5.07288	5.86182
1427797_s_at	10.3283	10.3556	10.5953	10.7508	10.9792	11.0101	10.0869	10.1956	10.0128	9.98832	10.018	10.2034
1419900_at	9.39327	9.51675	9.18812	10.0338	9.81976	9.9519	10.1098	10.0989	10.2398	9.57485	9.96449	9.66175
1459176_at	3.94699	4.18837	4.21212	4.55502	4.73275	4.81364	4.19608	4.1562	4.08601	4.43184	4.47488	4.84311
1420205_at	3.88879	3.771	3.65351	3.51611	3.4783	3.46092	3.3267	3.41206	3.42506	3.25381	3.24658	3.37247
1420137_at	3.53432	3.62499	3.73989	4.3843	4.51175	4.0266	4.19516	4.27567	4.46719	3.76515	4.05532	4.10292
1440670_at	6.47944	6.00126	6.33877	5.77386	5.66699	5.3162	5.71893	5.67266	5.8028	5.32335	5.3389	5.14573
1457692_at	6.06491	6.3941	5.99828	6.78355	6.67571	6.71149	6.84984	6.66007	6.45728	6.25752	6.20566	6.3666
1440612_at	3.25856	3.45715	3.26831	4.11716	4.37242	4.33826	4.36426	4.94605	4.95656	4.25537	4.70414	4.90361
1442846_at	6.11658	6.6119	6.65247	5.41422	5.6352	5.47336	5.55778	5.52568	5.69364	5.74178	4.9711	5.29775
1445694_at	7.16982	6.78724	7.22781	7.5002	8.03867	7.901	7.415	7.43447	7.20585	7.80295	7.93301	7.72044
1441455_at	5.03221	4.89688	4.6845	5.45746	6.19	5.68455	5.61209	5.5084	5.75144	5.43729	5.88002	5.74524
1459065_at	4.12003	4.12113	4.01823	3.45118	3.75164	3.68218	3.50122	3.80427	3.70768	3.94787	3.85067	3.76187
1447449_at	7.92969	7.87536	7.76066	8.12385	8.14895	8.00682	7.72904	7.65305	7.67621	7.61243	7.53413	7.55002
1427511_at	5.62886	5.99328	6.18211	5.46836	4.87765	4.76293	4.94228	4.94	5.11394	5.39863	5.4872	5.4577
1447298_at	3.06831	4.89912	4.936	2.39047	2.18238	2.35392	2.30805	2.41006	2.25976	2.33941	2.34706	2.33498
1432198_at	4.38373	4.41083	4.32605	3.65309	3.91276	3.62089	4.49964	4.93371	4.80759	2.54492	2.95526	2.66736
1454016_at	5.63331	5.69301	5.3328	6.26577	6.19929	6.24538	5.55636	5.24208	5.69287	6.70273	6.27644	6.50419
1440608_at	4.96489	4.67961	4.97274	3.94046	4.23711	4.35412	4.58	4.59721	4.70155	4.3816	3.98968	4.47687
1420190_at	2.92546	2.77578	2.80728	2.34758	2.56862	2.42592	2.64517	2.65207	2.41437	2.53272	2.64833	2.71072
1457272_at	10.3346	10.2941	10.1622	9.6866	9.95809	9.99004	10.167	10.2456	10.1466	9.93296	9.78613	9.90149
1459630_at	4.77847	5.40398	5.14309	3.86822	3.84006	4.44988	4.14401	4.62209	4.00669	4.18447	3.99814	4.2185
1440052_at	4.80377	4.42807	4.37822	6.03717	5.43136	5.23891	5.09327	5.42376	5.05442	4.6534	4.21522	4.30901
1446616_at	3.85387	3.86146	3.99791	4.71378	4.31414	4.62497	4.04276	3.75215	4.25233	3.5346	3.59477	3.75445
1459720_x_at	5.04894	5.48314	5.311	6.30899	5.77779	6.01567	6.07363	5.66161	5.79454	5.93322	5.91948	6.09212
1419935_s_at	7.99763	8.53849	8.57341	8.97489	8.98869	9.07378	9.12295	9.21402	8.97575	9.34967	9.39818	9.27055
1458159_at	4.21412	4.47611	4.3991	4.9404	4.77286	4.72697	4.65932	4.66746	4.86393	4.74981	4.99217	4.96489
1444034_at	4.30806	4.63862	4.19937	3.80601	3.62388	3.82158	3.94669	3.51696	3.87479	3.6783	3.61546	3.7456
1445447_at	3.35291	3.75239	3.19725	4.07842	4.4045	4.70234	3.90763	3.95411	4.46501	3.86913	3.71473	3.7288
1440954_at	5.08431	5.56779	5.77563	4.60971	4.75789	4.53928	4.36644	4.57333	4.73073	4.84457	4.42807	4.52116
1442882_at	3.71772	4.05277	4.39003	3.44808	3.2971	3.13833	3.42916	3.54936	3.23044	3.53904	3.78142	3.58467
1459742_at	2.43701	3.17423	2.87616	2.12878	2.1655	2.10531	2.06819	2.15861	2.25618	2.11196	2.21302	2.22773
1435934_at	3.48935	3.81522	3.46748	5.44097	4.55559	4.63537	5.34865	5.00843	5.02412	4.7794	4.75868	5.54889
1458938_at	4.2881	4.17383	3.89932	4.75086	4.49198	4.83792	4.97139	4.92659	4.94228	4.16894	4.40847	4.5074
1459166_at	4.14778	4.19974	3.94681	4.47725	4.60007	4.45704	4.16934	4.15461	4.35478	4.11143	4.37265	4.27271
1420075_at	4.84781	4.80852	4.98851	5.39846	5.41507	5.25763	5.17994	4.90911	4.77181	5.11747	4.91823	5.09468
1420136_a_at	3.53201	3.79125	4.27802	5.29874	4.9503	5.23764	5.20349	4.78193	4.3003	3.82866	4.57197	4.39831
1446540_at	4.56401	4.58616	4.68616	4.27938	3.77749	3.78328	3.95325	4.12823	4.12153	3.73162	3.48985	3.90651
1419962_at	7.03738	6.9231	6.87227	6.39016	6.59479	6.55735	6.13734	6.1587	6.20167	5.36091	5.75642	5.5322
1442880_at	3.56068	3.53181	3.69982	2.70511	2.84602	2.42765	2.48705	2.68404	2.50274	3.17613	2.73304	3.66931
1448018_at	8.7002	8.6026	8.77053	7.88019	8.09516	8.12764	7.63773	8.09876	8.0309	7.17634	7.5895	7.20883
1456910_at	8.08914	7.95537	8.07904	7.60026	7.38947	7.50075	7.24413	7.10036	7.41875	7.50822	7.67718	7.96943
1445265_at	5.07592	5.53264	5.00367	4.30731	4.15729	4.53668	4.12447	4.45879	4.08137	4.51445	4.81805	4.23384
1445061_at	3.78108	5.08491	4.9171	2.89808	2.32194	2.97856	2.98541	4.13896	3.05383	2.80324	2.41659	2.24799
1435872_at	11.1575	10.9096	10.9436	9.402	10.3995	10.2284	10.5864	10.6888	10.7817	10.5445	10.4014	10.3437
1442907_at	5.66111	6.00976	5.785	5.38194	5.42163	5.23625	5.01422	5.15236	4.97368	5.52301	5.38793	5.69553
1444167_at	6.31	6.72051	6.49729	7.01016	6.87545	7.16669	6.99528	7.11759	7.1594	7.31111	7.15124	7.07334
1430308_at	3.39089	3.45819	4.31349	2.56661	2.78551	2.75571	3.37582	3.01594	3.1059	2.91636	2.57811	2.69358
1458496_at	7.02999	6.92525	7.38107	6.38294	6.47083	6.19295	6.29626	6.75252	6.3798	6.02801	6.4955	6.3404
1459256_at	5.15095	5.15871	5.03665	3.97732	4.2297	4.24813	4.47359	4.19228	5.10426	4.51083	4.06987	4.09063
1457369_at	2.95818	3.02093	3.01607	4.42771	3.79906	3.69704	3.49831	3.77204	3.39921	3.30906	3.04711	3.73846
1460084_at	5.39617	5.85878	5.86407	4.98086	4.88155	4.48453	4.89041	4.83227	5.06725	4.51842	4.71638	5.2128
1446175_at	3.47815	3.74281	3.58679	3.03925	2.80807	2.98553	3.05383	2.79619	2.73479	3.04019	2.46359	2.73097
1440560_at	3.29986	3.20237	3.21854	3.51696	3.91557	3.6795	3.99004	3.79412	3.75691	3.44583	3.24529	3.25051
1440872_at	6.11332	6.28048	6.75581	6.9079	7.10876	7.19707	6.57181	6.62157	6.57759	6.92365	7.03923	7.23102
1442881_at	7.49783	7.9737	8.45955	9.65727	9.29964	8.86302	9.59965	9.54837	9.65092	7.58125	8.34192	8.22901
1452556_at	10.1889	10.4785	10.5272	10.928	10.8678	10.8831	10.0152	10.0777	9.85586	9.8079	10.1326	10.1243
1442589_at	2.80597	2.53903	2.62292	2.26433	2.34246	2.09413	2.57563	2.34259	2.47201	2.31816	2.47241	2.5241
1443108_at	4.49531	5.03693	4.95507	5.36195	5.58089	5.84039	5.74092	6.01042	5.99733	5.17142	5.53743	5.36326
1446372_at	5.43222	5.14013	5.57204	6.21492	5.95073	5.76657	5.47823	5.68671	5.43573	5.89479	5.7799	5.80849
1427594_at	4.1378	3.39116	3.83078	5.35478	5.11123	4.54428	5.20405	5.45972	4.68959	5.47134	5.80083	5.46271
1459307_at	4.58453	4.73955	4.66391	3.96134	4.25937	3.84263	4.05964	4.26709	4.33958	4.47179	4.16828	4.68554
1439621_at	3.12325	3.39257	3.55211	2.95474	2.95287	2.96237	2.87625	2.86652	2.90166	3.06417	3.03181	2.90354
1446434_at	5.35184	4.99602	5.35097	6.56246	6.35384	5.79776	5.6482	6.04431	5.76261	5.62328	4.97786	5.22134
1443349_at	3.34566	3.29884	3.41195	2.92945	2.96954	2.94379	3.05931	3.30039	3.05264	3.11767	3.36824	3.01569
1447691_x_at	4.18874	4.44563	3.75898	5.16067	5.14287	4.69219	4.86255	4.92691	4.83602	4.36157	4.86381	4.72675
1440662_at	3.72865	3.8199	3.50645	4.96791	4.29411	4.73578	4.51567	4.39831	4.01938	4.38095	4.96719	5.01182
1447344_at	5.44993	5.49645	5.50801	4.28675	4.07332	4.64937	4.50295	4.9156	4.34343	4.4516	5.48181	4.72113
1446024_at	2.77927	2.8118	2.63225	2.25411	2.34963	2.08699	2.40566	2.43048	2.21462	2.53143	2.08545	2.3419
1442372_at	4.58535	4.41107	4.56093	4.21944	3.62856	3.7353	3.92838	3.96159	4.00435	3.9652	3.60133	3.94065
1445007_at	4.64876	4.67341	4.76188	4.42235	4.51842	4.37842	4.37742	4.4847	4.34266	4.64708	4.7341	4.83308
1436542_at	8.3366	8.22883	8.08304	7.80759	7.74686	7.99987	7.71723	7.50417	7.59759	8.07796	8.15965	8.13979
1442735_at	5.33993	5.78371	5.6975	6.1027	6.46722	6.31055	6.42819	6.53293	6.20648	6.17468	6.0391	5.74024
1441999_at	4.7825	4.91356	4.96817	5.26714	5.26305	5.23674	5.19225	5.32524	5.49645	5.34767	5.55516	5.3389
1445000_at	4.56724	4.46095	4.71043	5.43675	5.09753	5.82612	6.42594	6.02999	5.74948	5.16544	5.1818	5.04795
1430694_at	6.3489	6.10457	6.17853	5.3897	5.25159	5.78386	5.57413	5.81468	5.60772	5.68438	6.21435	5.75401
1442393_at	3.51672	4.16632	4.58616	3.24138	3.06338	3.02621	3.31388	3.29896	3.52555	3.19216	3.37161	3.08788
1440325_at	7.44046	7.21999	7.34643	7.6557	8.05777	7.93874	7.87918	7.50475	7.79627	7.70232	7.83384	7.93223
1436898_at	6.80093	7.01851	7.25851	8.18312	7.58471	7.56692	7.82957	7.67554	7.70043	7.19659	7.40439	7.46413
1442634_at	4.69795	4.13534	4.77987	5.49358	5.35371	5.13712	5.28888	4.87305	4.88104	6.25104	6.0828	6.05252
1442420_at	5.59211	5.12198	5.47968	6.94005	6.0175	6.10546	6.34654	6.467	6.50878	6.56099	6.56733	6.51803
1445080_at	5.46328	5.00607	5.29464	6.10137	5.79716	5.85478	5.67501	5.71805	5.98871	6.01524	5.57728	5.73647
1439951_at	3.33535	3.95271	4.08354	2.69504	2.88445	2.70661	2.89709	3.05367	3.45598	3.11995	2.45595	3.00008
1432828_at	12.0484	12.0579	12.1476	11.6566	11.9037	11.7517	11.9758	12.0213	11.872	11.3206	11.1251	11.2912
1438738_at	6.6444	7.01878	6.90583	7.94809	7.41875	7.60227	7.35818	6.97367	7.665	6.79044	6.76997	6.84399
1446043_at	4.82714	5.27648	4.7462	6.05602	5.81424	5.43441	4.96179	5.2912	5.44357	5.12273	5.07995	5.14298
1456648_at	2.5806	2.78716	2.49378	3.36523	3.14203	2.96413	2.46579	2.74361	2.75518	2.81341	2.92701	3.04947
1441461_at	5.76261	5.785	6.78014	4.97453	5.07626	4.90297	4.65641	5.19825	5.00192	5.14385	4.7851	5.07552
1440645_at	3.43907	2.9422	3.03585	2.74624	2.59822	2.46237	2.86625	2.77298	2.79436	2.74165	2.68134	2.89312
1459339_at	6.91014	7.15058	7.23428	6.53387	6.64929	6.47357	6.57842	6.5629	6.74629	6.80197	6.31745	6.66181
1444005_at	4.17557	4.50515	4.4844	3.68715	3.73787	3.12708	3.19928	3.76303	3.77775	3.76386	4.03874	3.87661
1459989_at	3.49723	3.18776	3.73331	4.25207	4.00982	4.09019	3.78432	4.1315	3.84215	4.0952	3.79906	3.82032
1443090_at	6.0011	6.20002	6.66321	7.21778	7.10902	7.10704	6.84399	6.94131	6.46851	6.58287	6.50062	7.04724
1458847_at	8.53175	8.35421	8.56045	8.8163	8.71807	8.76209	8.72757	8.84128	8.75813	8.64428	8.50653	8.71335
1446605_at	3.12453	2.61883	3.06027	2.18351	2.28165	2.39891	2.30155	2.38405	2.68602	2.88741	2.78702	2.57734
1441998_at	5.15095	5.17478	5.35569	6.18861	5.53289	5.79252	6.20774	6.3266	6.08814	5.85137	5.85806	5.92518
1458495_at	5.35341	5.5876	5.99461	4.82898	5.01704	4.15008	4.73388	4.6181	4.43229	4.62928	4.8782	4.82913
1442400_at	4.8862	5.15315	5.30435	3.82761	4.12976	3.73208	4.41593	3.98048	5.14526	3.62112	3.46783	2.9749
1443626_at	2.99886	3.00734	3.30411	4.23533	3.52314	3.93021	3.81816	3.67523	3.40726	3.6365	3.28447	3.43764
1442571_at	3.41559	3.46706	3.59644	3.18559	2.86839	2.86636	3.17864	3.20196	3.07979	2.96253	3.33642	3.38629
1457942_at	4.45281	5.08205	5.02017	5.60997	5.57813	5.71234	5.43316	5.8373	5.58923	5.68872	6.10309	5.65778
1442181_at	4.90639	5.07352	4.91941	5.47928	5.68228	5.33711	4.7638	5.07	5.14133	4.91079	5.02163	5.23635
1447426_at	6.78825	6.45826	6.80093	6.11982	5.43536	4.76562	5.16339	5.23159	4.94913	5.60209	5.22303	5.14361
1433277_at	3.02139	3.17406	3.0795	3.85769	3.46421	3.53971	3.49217	3.81948	3.39162	3.51678	3.47935	3.62076
1442338_at	3.04875	2.70822	3.34799	3.52525	3.77192	3.5453	3.39047	3.47613	3.36488	3.38489	3.45165	3.39601
1457986_at	5.46836	5.11078	5.02123	5.69553	5.7256	6.13264	5.15017	5.49616	5.36312	5.91948	5.97377	5.75225
1419987_at	5.4802	5.73836	5.52586	6.39115	6.27429	6.18798	7.12186	7.64941	7.87997	6.04776	6.19432	6.07007
1442966_at	5.23536	5.54649	5.16659	4.44624	4.30223	4.62612	4.17845	4.11793	4.49018	4.96351	4.13624	4.57313
1441323_at	5.22674	5.60227	5.23929	5.88186	5.82543	6.07236	6.30226	5.82675	5.97245	6.49896	6.50903	6.57243
1445477_at	4.49258	3.54496	3.97071	4.90476	4.8045	4.95943	4.45587	4.15093	4.16025	5.53081	5.78581	5.41041
1441564_at	2.31578	2.44621	2.41048	2.15861	2.13683	2.22143	2.1844	2.22872	2.14954	2.16071	2.04277	1.96114
1458359_at	5.82859	5.55707	5.63968	6.10945	6.61288	6.46548	6.2276	6.25836	6.28048	6.74543	6.85605	6.23073
1439831_at	4.19398	4.60503	4.57988	3.92518	3.78523	4.04233	4.21692	4.2462	4.14549	3.78785	4.00501	3.60055
1447370_at	2.67678	3.49375	3.45426	5.23815	4.64108	4.261	4.36543	3.91379	4.6708	5.12378	4.09715	4.34017
1440756_at	7.64964	7.56848	7.69269	8.09725	7.91643	7.92382	7.78096	7.53085	7.73279	8.05023	8.26914	8.08363
AFFX-TrpnX-M_at	3.49874	3.47235	3.41818	3.32815	3.29826	3.2643	3.45654	3.39883	3.30906	3.56398	3.5191	3.4612
1446894_at	3.41889	3.46889	3.19193	3.0069	3.06484	3.05842	2.83623	2.93081	2.75603	2.92316	2.97697	3.11004
1446899_at	4.57341	4.9439	5.13466	4.23024	4.49584	4.03761	4.32605	4.4661	4.46683	4.58616	4.33388	4.50113
1430605_at	6.26372	6.19583	6.04671	6.77786	6.67504	6.58778	6.20584	6.7707	6.57658	6.49151	6.47235	6.44854
1439307_at	3.8702	3.94046	4.04375	4.57467	4.44135	4.23045	4.24006	4.54108	4.31334	4.13879	4.26509	4.44458
1456832_at	4.49544	4.51464	4.31464	4.7846	5.0132	5.04784	4.77574	4.70937	4.68959	4.7794	4.72734	4.30307
1444516_at	3.48048	3.41195	3.43143	3.89648	4.6767	4.42429	3.75605	3.94216	3.78083	3.9031	3.38406	4.13624
1453100_at	8.4711	8.59357	8.44483	8.84809	9.05289	8.83591	8.97836	8.6926	8.79142	8.87668	8.87034	9.14789
1456928_at	4.94992	5.52122	5.14196	5.88294	5.71893	5.74418	5.33588	5.57464	5.43474	5.50982	5.49864	5.21515
1460150_at	3.12039	2.95761	3.26448	3.41318	3.47438	3.36898	3.46179	3.49127	3.30668	3.40381	3.47195	3.46915
1459527_at	4.16508	4.2229	4.27567	4.07187	3.68972	3.931	4.17002	4.22204	4.19662	3.97923	3.98207	4.04678
1458418_at	3.46153	3.60293	3.55803	2.95246	3.09151	3.1925	3.09773	3.40871	3.6088	3.1408	3.1716	3.12028
1447406_at	7.72834	7.38507	7.86092	7.31537	6.88588	6.71518	7.0928	6.96565	6.87716	6.77277	7.0232	7.05262
1442988_at	5.06134	5.73885	5.38525	6.05026	6.33303	5.96011	6.116	6.08631	5.89891	6.20228	5.88576	6.28247
1442983_at	6.05481	6.5433	6.24514	5.84094	5.8502	5.75874	5.79311	5.93589	6.02753	5.93548	5.73911	5.78107
1437795_at	6.26347	6.11292	6.34617	7.07334	6.94893	6.60252	6.67831	6.54806	7.00607	6.29128	6.59758	6.25641
1442728_at	4.72708	5.12167	4.68976	6.12574	5.58053	5.33711	4.77481	5.04524	5.26245	4.73679	4.87998	4.85437
1441716_at	4.14401	3.80981	3.90509	3.00442	3.29896	3.57587	3.21723	3.36573	3.56137	3.71163	3.4148	3.77894
1444704_at	5.37701	5.69208	5.93934	4.67214	5.18718	4.55437	4.57321	4.72395	5.10039	4.69962	4.58983	4.98539
1445587_at	4.25261	4.0705	4.40955	4.77799	4.75167	4.44877	4.46896	4.56596	4.56923	4.51842	4.6491	4.51114
1420022_s_at	10.9982	10.8451	10.9137	11.249	11.1241	11.1564	11.4561	11.3263	11.3024	10.8662	10.8878	10.6995
1460119_at	5.66572	4.81364	5.05161	4.49727	4.18508	4.44386	4.75037	4.39096	4.58807	4.75086	4.98215	4.83289
1459931_a_at	6.05775	6.32092	6.02907	5.73171	5.8354	5.65519	5.311	5.31075	5.47648	5.54151	5.83515	5.6592
1457364_at	5.85806	5.5692	5.49376	6.45429	6.16646	6.12395	6.29349	6.33731	5.92834	6.06932	5.93749	6.30747
1440036_x_at	5.54438	5.23357	5.16754	5.78013	5.73664	5.83515	5.81788	5.79879	5.61735	5.41794	5.79835	5.67106
1446348_at	2.98237	3.04986	3.19817	2.89681	2.86066	2.76577	2.88544	2.99081	2.99598	2.85364	2.77285	2.75396
1439233_at	3.74749	3.73277	4.24416	4.69637	4.51261	4.53639	4.46896	4.51403	4.51065	4.76152	5.20405	5.36014
1456593_at	3.4085	3.70896	3.92464	4.6181	4.35887	5.10487	4.50839	3.82912	4.11389	4.56473	3.96431	4.0343
1457617_at	5.29894	5.46539	5.7531	5.06312	5.0959	4.9102	5.20749	4.87989	5.16084	5.0164	4.87765	4.96489
1442935_at	5.1054	4.93397	4.93233	4.39831	4.59078	4.68283	4.52326	4.76319	4.56806	4.86475	4.52295	4.59473
1419902_at	7.23671	7.26855	7.31136	6.41117	6.93938	6.78113	6.6356	6.65151	6.53475	5.91091	6.09541	6.37755
1441209_at	4.44422	3.75396	4.33388	3.39448	3.52163	3.25649	3.86393	3.56556	3.25537	3.56528	3.30685	3.42375
1441854_at	3.74737	3.91812	4.10488	4.27202	4.3827	4.4481	4.46666	4.46181	4.31163	4.55849	4.41017	4.17735
1447304_at	5.76106	5.69386	6.30063	5.16838	5.36618	5.12289	6.03678	5.54394	5.60331	5.91575	5.81568	6.01567
1442030_at	5.25329	5.33362	5.73152	4.55598	4.83179	4.51269	5.08882	4.96543	4.55792	4.57968	4.59659	5.15185
1460140_at	5.58298	5.84648	6.07047	7.21023	6.5897	6.47966	6.54282	6.68361	6.13291	6.49351	6.04308	6.52533
1442685_at	3.05842	3.3271	3.25794	3.66075	3.51786	3.83283	3.46668	3.28492	3.63441	3.75691	3.53315	3.72917
1459004_at	2.80364	3.4148	3.27246	2.54862	2.47402	2.68789	2.69766	2.60657	2.48784	2.72753	2.42931	2.45711
1442627_at	3.08219	2.94777	3.02819	2.63855	2.79544	2.66256	2.96545	2.7055	2.65782	2.74443	2.89002	2.80399
1446085_at	3.00411	2.97549	3.32158	4.44922	3.60183	4.27787	4.35023	5.01422	4.59935	4.49928	3.9031	4.30257
1420286_at	6.77151	5.98026	6.2924	7.30319	6.87156	7.23612	9.41123	9.45871	9.17013	7.12492	7.05594	6.77816
1443202_at	3.62154	3.66757	3.92083	4.16097	3.93713	4.18807	4.10552	3.9964	3.92323	4.1869	4.14824	4.08063
1447525_at	5.08303	4.7939	5.23063	5.83815	6.07492	5.81468	5.60973	5.7163	6.37592	5.32667	5.92452	5.53361
1442537_at	5.20679	4.92624	5.07379	4.50839	3.931	4.67575	5.61094	5.50004	5.25699	4.54428	4.64454	4.72687
1436276_at	6.74676	6.86981	7.08889	6.13838	6.53869	6.34081	6.57931	7.01123	6.85799	6.66063	6.68481	6.92365
1441334_at	5.74886	6.2241	6.00249	4.86229	5.09971	5.57983	5.99584	6.01634	6.10546	6.12599	5.81788	6.44041
1441247_at	6.97863	7.16088	7.27501	6.5845	6.22919	6.4311	6.83238	6.35593	7.03251	5.24357	5.36702	5.70257
1440024_at	6.03861	6.12422	6.02498	5.07573	5.5322	5.71089	5.77213	5.78862	5.39152	5.94369	5.90676	5.73787
1441658_at	3.40953	3.8067	3.81778	4.6519	4.82651	4.15784	5.12428	4.91914	4.49428	5.02819	5.40109	4.9389
1457594_at	4.82114	4.99695	5.27757	5.69208	6.01894	5.61492	5.90416	5.62423	5.2546	5.59666	5.8837	5.4811
1444854_at	4.41407	4.28344	4.44494	4.53042	4.66869	4.59919	4.64668	4.50135	4.64342	4.64141	4.61254	4.54463
1444531_at	6.31342	6.32184	6.1933	5.89497	5.52321	5.56703	6.09048	6.18082	6.64134	5.83376	6.05197	5.67376
1459160_at	3.08939	3.15318	3.0263	4.68541	3.69323	3.707	3.04723	3.24304	3.54134	3.28141	3.46492	3.40137
1458547_at	4.21002	4.38359	4.8312	3.66659	3.92194	3.99694	3.98594	4.02362	4.0068	3.87705	3.96889	4.24719
1447911_at	2.16675	2.28101	2.4551	3.18225	2.66293	2.75269	2.49424	2.54717	2.5753	2.94024	2.5541	2.59537
1438935_at	4.63346	4.62859	4.0486	3.96396	3.79002	3.73107	3.9004	4.05553	4.03908	3.57457	3.86491	3.52781
1459739_at	6.41013	6.73919	6.17009	5.92148	6.04707	5.83133	6.50164	6.56904	6.75214	6.0999	5.98363	5.9454
1445205_at	5.32948	5.45732	5.62353	5.02203	4.75188	4.56473	4.96316	5.43419	5.29593	4.57212	5.14775	4.93562
1437793_at	5.35227	5.51609	5.50886	5.72196	5.83173	5.77718	6.07121	5.87265	5.89644	5.4875	5.44929	5.72831
1458131_at	4.38707	4.33739	4.76995	3.44106	3.72097	4.02032	3.39195	3.45726	2.99323	3.47094	2.94327	3.29344
1447314_at	3.9742	3.0831	4.05628	2.72224	2.76505	3.00503	3.06831	2.77693	2.86147	3.02127	2.80276	2.74137
1457971_at	2.76393	2.77678	2.65652	3.2195	3.48353	3.22589	3.46206	3.67598	4.122	3.0468	3.2667	3.0448
1459497_at	4.68976	5.21891	5.21779	6.00909	5.84065	5.40648	5.72176	5.58991	5.49186	4.97731	5.256	5.32524
1442147_at	5.35401	6.11012	6.10137	5.39863	4.92161	5.00192	5.37722	5.46836	5.35455	5.31207	5.24131	5.15443
1460744_at	6.74046	6.68775	6.5013	6.03361	5.4624	6.26041	6.39296	6.58567	6.21821	6.96037	7.21531	7.28704
1446245_at	6.60156	6.56339	6.3782	5.61777	6.26506	5.47503	5.64936	5.69168	5.83013	5.7799	5.4581	5.34587
1458817_at	3.84945	3.77234	4.16236	3.34495	3.55671	3.47142	3.9398	3.58798	3.84787	3.85387	3.60212	3.6498
1444021_at	6.91693	6.79574	7.22707	6.60772	6.23111	6.50878	6.84507	6.62931	7.02982	6.53124	6.46347	6.6213
1444607_at	8.86133	8.7497	8.92957	9.11302	9.1184	9.31494	9.76987	9.92289	9.99768	9.26113	9.02576	9.02393
1442427_at	2.71051	3.69929	3.91712	4.30269	4.80888	5.05265	4.57057	4.89946	5.46328	4.90455	4.63315	4.82162
1439999_at	6.17589	5.89721	6.02651	5.24446	5.16742	5.31598	6.02823	5.53995	5.53681	5.38793	4.70144	5.52518
1446345_at	6.35771	6.4369	6.81243	5.48513	5.86385	5.05304	5.63766	4.953	5.78723	5.05639	5.66403	5.68164
1459027_at	6.62722	6.96937	6.69603	7.1466	7.05369	7.10036	6.57759	6.40645	6.68271	6.86784	6.85907	6.88029
1437516_at	5.01966	5.29736	6.12395	6.76653	6.81295	6.24514	6.31864	6.43188	5.78665	6.92968	6.42199	6.5848
1439685_at	4.04513	4.17035	4.31707	4.58453	4.93656	4.80793	4.52024	4.81759	4.51825	4.94517	4.52264	4.34897
1458574_at	5.27969	4.96903	5.22617	4.96719	4.70305	4.69023	4.83308	4.61824	4.76642	4.72335	4.61618	4.65182
1444616_x_at	3.14733	2.84772	2.87312	3.97494	5.01864	3.69002	3.46694	3.75796	3.79261	4.90177	4.97441	4.09611
1446447_at	3.91334	3.80039	3.5963	4.19072	4.12516	4.22987	3.86421	3.95459	4.15407	3.59994	3.95723	3.75973
1457192_at	7.73399	7.86234	8.07627	7.56045	7.32104	7.44533	7.033	7.39169	7.29369	7.21918	6.9494	7.15963
1442862_at	3.62942	3.2846	3.74084	4.44433	4.55901	4.12823	4.01239	4.73934	3.95489	4.34598	3.95386	4.1583
1446223_at	3.50015	3.41871	3.43464	3.55036	3.71828	3.7744	3.79948	3.67699	3.72244	3.60652	3.77009	3.67321
1436320_at	6.14924	5.64728	5.74608	6.45409	6.17323	6.48017	6.39574	6.50639	6.39222	6.78483	6.68175	6.44502
1441747_at	3.66464	4.05628	3.80346	3.27305	3.08052	3.48209	3.59003	3.35968	3.65778	3.36114	3.81426	3.53233
1457189_at	3.1967	3.915	2.87479	4.4944	3.97116	4.4944	4.29354	4.36196	4.36701	3.59975	3.81375	4.25509
1458607_at	3.80495	4.63974	4.42889	5.22715	4.85143	5.3099	5.04151	4.73192	4.63651	3.80163	3.72917	4.17865
1447280_at	3.3724	3.04179	3.06781	2.60753	2.83933	2.89959	2.98675	3.17331	2.99819	2.93247	2.81812	2.86798
1457128_at	3.30708	3.03181	4.6479	2.25389	2.57687	2.32881	2.55365	2.24363	2.44986	2.41112	2.29299	2.60215
1458280_at	5.9989	6.347	6.06204	6.5629	6.66106	6.51761	6.23135	6.2025	6.41746	6.2046	6.21004	5.83089
1446022_at	5.65695	5.38122	5.28308	6.13332	6.18735	5.74418	5.89299	5.71286	5.97354	5.74418	5.86338	5.39795
1445423_at	3.66322	3.67805	3.573	3.33894	3.13491	3.00129	3.12239	3.4394	2.89935	3.01791	2.80817	2.86425
1444789_at	4.11163	3.84973	4.0266	4.39803	4.45052	4.47761	4.18703	4.31657	4.17589	4.43801	4.0409	3.90624
1457865_at	2.99488	2.83655	3.00442	3.46706	3.15912	3.23504	3.32991	3.10289	3.04131	3.1466	3.16988	3.07741
1458812_at	3.72119	3.91061	4.17348	4.8803	4.22363	4.66006	4.24515	4.27674	3.99899	4.16934	4.4003	4.52931
1458661_at	6.37339	6.24781	6.52088	7.17854	7.71361	7.06958	6.84806	6.64074	7.65941	6.84225	7.09956	6.78583
1443511_at	4.32605	4.21831	3.95965	4.51991	4.59877	4.68512	4.56075	4.52212	4.56022	4.64454	4.62054	4.22987
1440960_at	4.4335	5.58437	5.50596	3.88677	3.39195	2.96806	3.73243	5.22006	3.78208	4.06781	4.70344	5.09369
1446551_at	2.57417	2.81977	3.4273	3.436	4.0116	3.97213	3.53233	3.71734	3.35065	2.98315	3.32759	2.85214
1459320_at	5.37537	5.20238	5.17921	5.68887	6.06096	6.5271	5.60222	5.64548	5.42281	5.87082	6.68562	6.2924
1446240_at	3.33348	3.40221	3.23233	3.87268	3.61471	3.58413	3.48458	3.67266	3.79996	3.71082	3.93284	3.77305
1459098_at	4.7631	5.34998	4.90957	4.26133	4.43292	4.46683	4.46222	4.93397	4.54338	5.28573	4.92327	5.09261
1445634_at	5.08158	4.60589	4.52394	5.16574	5.62027	6.22691	5.74376	5.84343	5.81964	5.21101	5.55826	4.99421
1443171_at	6.58133	7.13645	6.88172	6.48857	6.29833	6.04458	5.49864	5.65418	5.82342	5.52683	5.86407	5.64945
1441524_at	5.72112	5.10608	5.3485	4.16722	4.65481	4.66686	5.59944	4.96915	5.3586	4.66026	3.92558	4.13667
1444949_at	2.90944	2.86572	2.81006	2.42966	2.54466	2.63822	2.69306	2.86377	3.02359	3.07524	2.84263	2.90425
1446343_at	3.86319	3.93033	4.04739	4.17773	4.09652	4.12185	3.96609	4.02901	4.11858	4.01938	4.09096	4.09148
1432845_at	3.52144	3.46819	3.74808	3.98924	3.86382	3.9753	3.98748	3.79847	4.04403	3.79996	3.61065	3.93254
1442127_at	4.60808	4.81481	4.80912	4.99854	5.225	5.17703	5.30455	5.5136	5.25237	4.62387	4.98488	4.79487
1458793_at	5.31435	4.50424	5.08402	4.38412	4.28675	4.12113	4.14225	4.45002	4.22752	4.21932	3.94687	4.35566
1447506_at	4.39003	4.99977	4.46501	5.14329	5.56337	5.315	4.82913	4.78786	5.31051	5.17357	5.39208	5.55184
1443513_at	4.32112	3.83159	4.16524	4.79058	4.91842	4.49641	4.79637	5.20081	5.39498	4.7506	4.62007	4.77502
1447891_at	2.35809	2.95526	2.97374	4.62007	4.09242	3.32335	3.52629	3.07775	3.90559	3.94826	3.31646	3.79261
1444333_at	4.87383	4.7379	4.73345	5.47295	5.13406	5.08077	5.57618	5.33544	5.69248	5.29943	5.09628	5.38163
1445029_at	2.40465	2.41033	2.58709	1.99538	2.1905	2.20704	2.16494	2.33929	2.53102	2.2457	2.28751	2.33431
1457177_at	4.47697	4.31538	4.18184	4.02826	3.60913	4.03785	4.05021	3.81155	3.86538	4.0534	4.07403	4.14381
1456216_at	6.33583	6.36841	6.00636	7.06161	7.06452	6.65822	6.65918	6.77844	7.05803	5.85547	6.17421	6.54083
1445646_at	4.6227	4.46596	4.76738	5.11862	5.63834	4.88533	4.74516	4.92181	4.92284	4.81923	4.90835	4.73883
1440010_at	5.29297	5.25257	5.52631	5.75042	5.62673	5.63064	5.4191	5.69347	5.69078	5.41794	5.39846	5.38182
1441629_at	4.01991	3.92342	3.86724	3.73647	3.70252	3.60229	3.70252	3.62576	3.74157	3.45517	3.47171	3.71342
1442309_at	4.61919	4.8415	4.59205	5.30874	5.42137	5.95461	5.82888	6.24498	5.42982	5.54497	5.29323	5.94524
1441570_at	6.24411	6.66961	7.10621	5.89567	6.00514	6.06442	5.90456	5.57794	5.97245	6.82429	6.73946	6.58022
1438907_at	5.7344	5.2174	5.49772	5.95381	6.01548	5.95073	6.15663	6.61862	6.36318	6.62252	6.50777	6.44838
1446007_at	4.34571	4.20693	4.34782	4.15919	3.88129	3.98412	4.02105	3.79112	3.97858	4.05522	4.13114	3.99085
1445603_at	6.158	5.87424	5.7139	5.33235	5.39601	5.50623	4.92899	5.39929	5.11831	5.23285	5.39536	5.53727
1447062_at	2.9783	2.9307	3.26416	3.25977	3.66798	3.59513	3.1267	3.31703	3.00624	3.06709	3.17878	3.20615
1442014_at	6.1467	6.38804	6.40422	6.69793	6.79557	6.89526	6.91401	6.95116	6.69486	6.74071	6.41855	6.18696
1459223_at	6.20322	6.85995	7.10944	6.02526	5.95758	5.97589	6.27787	6.31262	6.6822	6.14404	6.46176	6.34186
1445620_at	3.16218	3.21532	3.17027	3.29935	3.64789	3.59477	3.08244	3.22266	3.37223	3.07053	3.06672	3.1593
1445267_at	4.902	5.29699	4.90854	5.32606	5.88355	5.61244	5.29966	5.52779	5.32961	5.27621	5.22598	5.56596
1444733_at	6.52145	7.07765	6.51927	5.93285	6.16745	6.2264	6.10919	6.24112	5.90632	5.83918	6.21704	5.93609
1443394_at	5.74328	5.49616	5.53307	4.3522	4.81539	5.17794	5.05551	5.14573	5.21254	5.52404	4.99058	5.78146
1446163_at	4.01287	4.09589	3.90082	4.12351	4.25334	4.3335	4.05605	4.15331	4.12732	4.01416	4.05593	4.17157
1420207_at	2.37566	2.56661	2.74137	2.33882	2.319	2.09681	2.29516	2.23657	2.25311	2.29178	2.27975	2.25744
1456705_at	4.28721	3.5496	3.7697	4.4803	5.54151	4.81713	4.89489	4.7794	4.91628	4.50148	3.81834	4.64708
1446846_at	7.2993	7.18108	6.83084	6.47132	6.29459	6.81473	7.00818	7.07554	7.20391	6.90032	6.52088	6.86704
1446414_at	3.14444	3.1459	3.23172	3.68135	3.80288	3.38905	3.44688	3.12996	3.21255	3.27272	3.32555	2.96852
1437677_at	7.25822	6.45125	7.01287	7.63086	7.58801	7.73677	7.77327	7.18758	7.57979	7.83703	7.74087	8.12467
1446004_at	3.1264	3.46325	3.19145	3.48231	3.68923	3.82214	3.49846	3.54596	3.41098	3.64626	3.35676	3.4017
1437599_at	4.29135	4.64039	3.91288	3.33489	3.54906	3.49811	3.6365	3.54969	3.31211	3.32295	3.3352	4.10183
1442975_at	3.53288	3.30562	3.42281	3.59845	3.73175	3.82855	3.82115	3.52756	3.64081	3.84756	3.90651	3.918
1443346_at	4.55453	4.54629	4.87464	5.30078	5.77183	5.08852	5.00725	4.73296	4.4481	4.66169	4.39956	4.88384
1421371_at	3.12076	2.84492	3.09583	3.26758	3.44309	3.20182	3.14296	3.28254	3.16576	3.54806	3.56321	3.53092
1429275_at	9.15802	9.19096	9.39348	8.34192	8.84778	8.98459	9.78613	9.67583	9.69795	8.73666	8.54961	8.80781
1444481_at	6.5224	6.87534	7.31294	7.57924	7.52333	7.32699	7.12078	7.1344	7.22306	7.31086	7.16982	7.28183
1440810_x_at	3.75475	4.37931	3.95238	3.3572	3.43464	3.44063	3.55803	3.63395	3.14748	4.64746	4.24603	4.50393
1437049_at	5.6107	4.96334	4.98229	6.20322	5.98942	5.71466	5.62819	5.27888	5.39321	4.96017	5.18405	5.63182
1459680_at	3.8664	4.04594	4.40414	4.53943	4.79254	4.65082	4.29709	4.076	4.31297	4.77239	4.57144	4.26777
1456209_x_at	8.80281	8.98794	8.66464	8.36375	8.52133	8.46054	8.07992	8.2854	8.43696	8.53784	8.41815	8.31763
1445443_at	4.89811	4.94209	4.41407	5.44407	5.13549	5.60973	5.56799	5.38045	5.43155	4.69319	5.26136	4.95263
1457020_at	3.51569	3.59753	3.26816	3.99329	4.03803	3.90055	4.21983	3.73814	3.79533	3.8562	3.97966	3.55878
1447381_at	4.56724	4.40955	4.52641	4.66286	5.63064	5.55157	4.54452	4.62813	4.44226	4.35887	3.95791	4.19344
1443336_at	4.25486	4.4674	4.53943	5.10802	5.40912	4.72369	4.76024	4.69428	4.78193	4.64621	4.92612	5.29055
1442332_at	3.19387	3.66196	3.93457	2.88708	2.96698	3.05859	3.03029	2.78551	3.08788	2.69039	3.12872	2.95054
1445987_at	5.22039	5.12839	5.23407	5.57644	5.4689	5.39556	5.20725	5.56648	5.36497	5.40749	5.49129	5.40587
1445712_at	5.26204	5.07715	4.67513	5.94369	5.63483	5.43501	4.98147	5.43794	5.20912	5.42715	5.00646	5.23772
1435489_at	6.24112	5.44307	6.23421	6.48299	7.14095	6.73188	7.2724	7.21036	7.47932	7.93783	8.31328	8.16423
1457231_at	4.76463	5.85186	6.02043	4.51616	4.53399	4.23265	4.61872	5.18792	4.99867	4.23024	4.59816	4.96952
1443061_at	3.80584	3.84522	4.55598	5.38525	4.88642	4.63764	5.04555	5.3762	4.93119	4.6227	5.19456	5.04151
1439195_at	3.86126	3.33987	3.57574	3.22438	3.04947	2.68534	3.1032	3.30384	3.33176	3.40827	3.00908	3.02714
1437587_at	6.32917	6.33707	6.33731	5.95439	6.07089	6.00025	5.97116	6.09647	6.05433	5.43316	5.85338	5.81021
1446948_at	3.98924	4.39855	4.68663	4.91995	5.00796	4.85769	4.7356	4.55418	4.61241	4.76361	5.19893	5.06714
1457417_at	4.15507	4.12628	4.20566	4.37758	4.38079	4.75827	4.38293	4.3895	4.56585	4.2981	4.24534	4.41784
1449676_at	11.3812	11.6316	11.8215	11.9371	12.0006	11.8883	12.0368	12.2244	12.2025	12.1523	12.1406	12.0981
1442197_at	6.31235	6.48463	6.63104	6.25272	5.95934	6.16218	5.88954	5.96327	5.69933	5.86182	5.90763	6.00025
1438313_at	3.33108	3.35768	3.45559	3.73472	4.19237	4.37133	3.43844	4.07062	3.35741	3.30395	3.55269	3.67007
1441296_at	6.01238	5.97899	5.97143	6.36754	6.23485	6.17468	5.81468	5.93285	6.14544	5.9542	5.94404	6.06584
1446014_at	4.16088	4.00804	3.9473	3.57264	3.42047	3.41275	4.30359	3.94634	3.57625	4.05514	4.41065	4.3617
1442682_at	3.68312	3.87479	3.78685	4.31565	4.11817	3.97152	4.42052	4.29674	4.17281	3.9046	3.7024	3.64416
1443821_at	7.76194	7.94698	7.58025	6.88533	7.55533	7.22991	7.84158	7.90032	7.88741	8.0538	7.79153	8.05877
1457047_at	5.85213	6.13157	6.72685	6.71832	7.01	7.06161	6.9409	6.79557	6.64328	6.6206	6.67571	6.91738
1446129_at	4.51392	4.36306	4.93035	5.0691	5.49454	5.16296	4.94247	4.63909	5.11478	4.65871	4.51825	4.93581
1446503_at	2.4994	2.37546	2.46377	2.7352	2.55732	2.57312	2.31223	2.30366	2.39476	2.37235	2.31962	2.28897
1447722_at	4.32427	4.3349	4.55741	4.79563	5.56321	4.87587	4.79582	5.1008	5.06755	4.54934	4.95706	4.77799
1447988_at	3.39173	3.32839	3.30395	3.06812	3.04498	3.14268	3.21508	3.4751	3.41431	3.03105	3.25347	3.0485
1436032_at	8.57412	8.87637	8.714	8.8553	9.16591	9.04295	8.82916	8.96612	8.91126	9.16609	9.19404	9.21948
1445776_at	3.70969	3.66306	3.71911	3.14802	3.34799	3.61343	3.4595	3.39993	3.54486	3.32501	3.27959	3.37582
1459304_at	3.56433	3.33312	3.9742	3.16068	2.80807	3.24764	3.27378	3.06831	3.32896	3.33158	3.26773	3.27433
1445432_at	3.80115	3.73482	3.9536	4.38779	5.10371	4.50312	4.23405	4.95807	5.17962	4.3121	4.43449	4.46719
1443341_at	4.24836	5.15185	5.12305	6.8448	6.06701	6.0011	6.42238	5.4875	4.75808	5.7252	5.42258	6.01729
1442153_at	4.95887	5.09057	4.45695	4.17661	4.33375	4.354	4.17172	3.82866	3.90569	4.59905	4.42408	4.28775
1459472_at	3.22871	3.34307	3.34856	3.64235	4.16966	3.65733	4.07842	3.65044	3.69909	3.81662	3.78315	3.63978
1445064_at	5.62793	5.89479	5.04633	6.00293	6.13791	6.22659	5.89533	5.96437	5.83376	6.33823	6.51376	6.47305
1445527_at	2.02065	2.25369	2.11234	2.7055	2.37602	2.36011	2.62956	2.43546	2.34118	2.29454	2.27072	2.29721
1445374_at	5.70909	5.50135	5.61016	6.30702	5.81074	6.02015	5.63182	5.47668	5.7117	5.5446	5.2174	5.43832
1445097_at	3.96801	4.10568	4.15427	3.94942	3.80265	3.76018	3.81364	3.7744	3.89834	3.80374	3.67461	3.88044
1459702_at	2.66829	2.73809	2.62191	3.79674	3.46003	2.96797	4.11321	4.18245	4.02759	3.33451	3.16355	3.87401
1447002_at	2.55011	2.54849	2.43754	2.77978	2.64311	2.63966	2.54391	2.57563	2.66012	2.45639	2.56713	2.45095
1444020_at	4.88306	4.78824	4.64668	5.09737	5.01349	5.00868	5.33807	5.15522	5.30811	4.98215	5.08077	4.82568
1444199_at	10.7475	10.6995	10.6371	10.4789	10.5495	10.4955	10.5814	10.8136	10.6168	10.4352	10.3743	10.4086
1456900_at	3.94447	4.24099	4.41702	3.77498	3.82774	3.54776	3.62426	3.6088	3.8158	3.62912	3.77482	3.33987
1459286_at	2.133	2.19816	2.06603	2.35675	2.34862	2.23463	2.38528	2.54254	2.54446	2.36586	2.46056	2.391
1441424_at	5.31579	5.01667	5.79644	4.6684	4.90016	4.76102	4.70321	5.01288	5.10832	5.04068	4.90712	4.97587
1459312_at	2.51846	2.38146	2.47719	2.29874	2.28537	2.16177	2.2127	2.38784	2.19318	2.23682	2.25835	2.36487
1441154_at	4.10581	4.2172	4.47474	4.87433	4.85835	4.67136	4.00151	4.28153	4.64755	4.00854	4.1744	4.29428
1443603_at	4.22641	4.46209	4.67421	4.06691	3.73135	3.84228	3.93065	3.88129	3.83061	3.34022	3.90763	3.96051
1444215_at	3.8664	3.28002	3.3924	3.01386	2.62571	2.7221	3.18064	2.93909	3.64235	2.72154	2.91379	2.44781
1445117_at	5.76563	5.53623	5.75488	5.3328	5.44377	5.37408	4.82229	4.59721	4.8983	5.40398	5.52196	5.61791
1441580_at	3.15682	2.74443	3.03801	3.71873	3.52629	3.63739	3.38225	3.01633	3.59003	3.41602	3.63936	2.96219
1459626_at	5.74302	5.9979	6.00339	5.41976	4.95694	5.46953	5.60275	5.26073	4.89777	5.07964	5.36598	5.21591
1440742_at	3.32533	3.89269	4.16347	5.01704	4.40423	4.41561	4.36811	4.68084	4.33948	4.58819	4.13434	4.10769
1441616_at	4.63772	5.31238	5.64936	6.04151	5.83267	6.12514	5.56857	5.38716	5.60587	5.56523	6.1344	5.64086
1446913_at	3.42474	3.43924	3.38109	3.77218	3.76957	3.65146	3.32346	3.60212	3.40932	3.43027	3.80095	3.69093
1435731_x_at	8.84065	8.62504	8.79445	8.75931	8.72329	8.66298	8.19781	8.06184	8.28507	9.38552	9.41032	9.5091
1426913_at	8.64345	8.63591	8.59929	8.67366	9.01426	9.1445	10.1135	10.2034	10.3349	7.69245	7.08498	7.12603
1437987_at	6.44551	6.5897	6.47687	6.67177	6.56713	7.07902	8.01569	7.72168	7.8467	6.16399	5.85723	5.83974
1439750_at	3.86246	3.89657	3.75635	4.29768	4.18578	4.6301	3.76018	4.17433	4.36187	6.13791	5.84457	5.84234
1427437_at	7.9271	8.10621	7.95216	7.81891	7.75894	7.72068	8.7525	8.53447	8.94275	7.94698	7.75314	7.79527
1444307_at	3.02704	2.99251	2.92286	3.55538	3.44595	3.40496	4.11817	4.30995	4.84311	3.11034	2.88806	3.13462
1459091_at	4.18529	4.44494	4.69896	5.17934	4.94191	4.83533	6.06491	5.61335	5.69853	4.53325	4.13188	4.1839
1441774_at	4.11961	4.45475	4.3021	4.51601	4.3572	4.13024	3.94095	3.52896	3.11287	5.47668	5.01422	5.29722
1457184_at	4.50361	4.42648	4.56338	4.53302	4.49857	4.35273	4.77799	4.75714	4.68786	4.34717	4.27343	4.1679
1443801_at	2.71417	2.46821	2.34214	2.40008	2.31394	2.1584	2.31743	2.60657	2.152	3.59753	3.28101	3.58686
1435931_at	6.07771	6.14309	6.23748	5.93259	5.89078	5.42281	6.43597	6.60948	6.67571	5.5381	5.47791	5.66059
1457287_at	7.96733	8.18623	8.34157	7.63844	7.87967	7.91407	8.30727	8.07355	7.92751	7.21654	7.05947	7.17569
1425052_at	7.34881	6.98234	7.14165	7.177	6.99832	7.16582	8.51307	8.36993	8.10129	7.21259	7.5168	7.31209
1444611_at	6.95116	7.11697	6.88228	6.82326	7.11706	7.39274	6.80746	6.79678	6.81031	7.67228	8.02434	7.80428
1437766_at	4.42289	4.71043	3.96866	3.81247	4.10769	3.97594	4.56542	3.78881	3.84604	6.18809	5.69116	5.71732
1444998_at	8.97575	9.02801	9.09561	8.95886	8.7972	8.90306	9.18989	9.13504	9.13759	8.67974	8.47156	8.77397
1449774_at	2.77194	2.74027	2.66556	2.68748	2.57263	2.60566	2.65505	2.81992	2.63054	3.12039	3.22379	3.04233
1444250_at	5.20803	5.41674	5.33479	5.12593	5.71253	5.76166	6.08774	5.95468	6.04308	7.24578	6.98008	7.05947
1444664_at	2.32096	2.23012	2.2634	2.34589	2.3678	2.37668	2.51794	2.42465	2.4822	2.15284	2.18745	2.29189
1443871_at	5.25918	5.28997	4.92503	5.22232	5.33154	5.33511	5.01585	4.80171	4.85819	5.92452	6.31446	5.66365
1452426_x_at	6.77764	6.73479	6.5629	6.7519	6.7519	6.48362	7.27554	7.3185	7.51609	6.53869	6.83293	6.60739
1441061_at	8.20015	8.10419	8.21035	7.993	7.93742	8.10909	8.28653	8.24281	8.41535	7.8559	7.50137	7.81185
1445461_at	6.57658	6.6079	6.63657	6.44349	6.34722	6.27127	5.90903	6.23421	6.21492	6.70372	6.89013	6.60972
1442044_at	5.78925	5.87211	5.6362	6.12736	5.40298	5.71286	6.31564	6.13421	6.51003	4.68245	4.91297	5.36195
1442398_at	4.24813	4.09019	4.36276	4.40792	4.27499	4.3506	4.23661	4.33699	4.46911	3.51167	3.80374	3.83537
1455465_at	7.67228	7.97508	7.69897	7.08124	7.54303	7.52277	7.31564	7.22757	7.01751	8.0881	7.88606	8.03229
1459033_at	2.22667	2.76982	2.22762	2.50768	2.48546	2.42815	3.15291	3.04294	3.15912	2.39633	2.29283	2.43392
1458984_at	7.31822	7.27273	7.6039	6.91014	6.76869	7.01611	7.66062	7.66481	7.3214	6.7637	6.0306	6.59295
1434262_at	6.75214	7.16415	7.19136	6.83975	6.6517	6.89123	7.49827	7.33912	7.4444	6.61862	6.70485	6.85907
1438276_at	7.16758	7.48096	7.22456	7.20842	7.1594	7.17224	7.0232	7.34021	7.13621	6.70391	6.57842	6.39711
1444164_at	6.67159	6.66284	6.52386	7.0232	7.05497	6.79917	7.29129	7.509	7.48977	6.38046	6.97367	6.57881
1448095_at	7.0519	7.09493	7.09261	6.82379	7.08889	7.06883	7.37193	7.46475	7.24486	7.0069	6.8202	6.92503
1441343_at	5.46213	5.42209	5.35903	5.3762	5.38464	5.01153	5.88054	5.74682	5.53031	4.95368	5.21491	4.84285
1447024_at	3.47473	3.15822	3.50509	3.31401	3.51127	3.56265	3.92558	3.70518	3.82248	3.32849	3.03653	3.21959
1427092_at	9.49807	9.60499	9.66704	9.5162	9.70607	9.69453	9.57662	9.84314	9.79326	9.33802	9.31783	9.13759
1459102_at	6.31615	6.4343	6.28335	5.8232	6.04795	5.94155	6.20228	6.29543	5.96327	5.69732	5.13826	5.38499
1434025_at	12.36	12.2413	12.4206	12.3566	12.5102	12.4684	12.7494	12.7189	12.7036	12.4696	12.4016	12.4832
1445670_at	4.4238	4.49928	4.47105	4.68372	4.82838	4.68315	5.26916	5.39879	4.74872	4.14278	4.43157	4.41141
1440477_at	3.41461	3.58201	3.79783	3.33958	3.84787	3.42281	3.27959	3.59263	2.75933	4.73083	4.12311	4.84172
1444735_at	6.67599	6.59167	6.85831	6.42904	6.4965	6.65088	6.95159	6.71992	6.70555	6.18327	6.41198	6.13101
1438543_at	3.43679	3.4081	3.40294	3.62302	3.62411	3.31347	3.39691	3.3715	3.4872	3.82959	3.84502	3.76465
1447615_at	3.01435	3.52367	3.9121	3.80629	4.20418	3.81462	3.3567	3.25369	3.11872	4.21676	4.38779	4.85513
1457176_at	4.00877	3.82761	3.89665	3.74269	4.02759	3.62089	4.0164	3.95154	4.06908	3.54063	3.51393	3.55027
1434861_at	6.72114	7.27043	7.01419	7.30794	7.54424	7.41793	8.43421	8.59277	8.41475	7.9433	7.68152	7.79708
1458876_at	3.52756	3.92403	4.0314	4.47535	4.07979	4.33747	4.77557	4.65782	4.86509	4.20045	3.90134	3.81503
1460137_at	2.93505	3.04796	2.94747	3.0148	3.16081	3.03971	3.19901	3.31211	3.33626	3.02511	2.82188	3.01083
1444459_at	5.36635	5.71611	5.56979	5.66122	5.72496	5.68766	5.86503	5.75163	6.14326	5.09885	4.8412	5.44962
1459688_at	4.94153	5.60553	5.26938	4.93175	4.39803	4.73083	4.90315	5.01288	4.79033	5.61386	5.9838	6.18632
1435709_at	7.60642	7.47446	7.75409	7.51609	7.51469	7.59986	6.9877	6.91971	7.17147	7.72558	7.41544	7.45043
1458340_at	3.04019	3.23504	3.15795	2.99197	3.07249	3.27557	3.85658	4.22148	4.53963	3.58855	3.26416	3.32991
1444947_at	6.25066	6.46399	6.12152	6.69486	6.53353	6.54104	6.73007	6.91556	6.931	6.31055	6.34392	6.49974
1452229_at	4.23606	4.21017	4.27499	3.84095	3.47762	4.0373	4.84285	4.34266	4.59625	3.91588	3.8669	3.5906
1443249_at	3.5339	3.35363	3.47311	3.46956	3.64649	3.46741	3.71396	3.56697	3.55127	3.23654	3.24082	3.34702
1458099_at	3.39643	3.19879	3.19475	3.66666	3.4688	3.50645	4.11442	4.52615	4.1681	3.60479	3.10764	3.6997
1442905_at	8.20447	8.31208	8.3411	8.0309	8.2004	8.15093	7.94561	8.02926	8.13805	8.53072	8.45955	8.26282
1457732_at	5.5472	5.54976	5.50022	5.49009	5.44345	5.11143	5.11196	5.22344	4.70234	5.58899	5.7876	5.67224
1441971_at	8.07571	8.32851	8.06922	8.12067	8.44556	8.4269	8.06951	7.76688	7.82784	8.58138	8.39053	8.38309
1442519_at	5.10321	5.15686	5.45362	5.33077	5.55598	5.56857	5.25952	4.91163	5.1064	5.57136	5.79879	5.62195
1442709_at	2.47719	2.52159	2.40664	2.59404	2.55011	2.56713	2.35484	2.51118	2.53272	3.37389	2.99351	2.77826
1445142_at	2.97975	2.74336	3.06179	3.20436	2.92626	3.14762	3.66931	3.62827	3.89134	2.95927	3.32305	3.18215
1443924_at	3.94681	4.22987	4.24855	4.69604	4.86199	4.09652	6.79012	5.48776	6.00815	4.6939	4.79464	4.58518
1446815_at	4.68352	4.52806	4.71809	4.60425	4.5922	4.55264	4.80095	4.6375	4.90315	5.11299	5.03277	5.19779
1449594_at	6.7813	6.39757	6.21004	6.6621	5.97978	6.92839	5.87722	6.2418	5.80173	7.29893	6.92264	7.09693
1439123_at	5.38083	5.84303	5.77183	5.07882	5.20051	5.2128	4.1013	4.79333	4.52759	5.86062	5.0549	5.82828
1437383_at	3.01633	3.63156	3.47054	3.15318	3.26564	3.40211	3.59975	4.09442	3.201	4.42792	4.7989	4.98329
1456707_at	4.35291	4.32274	3.94505	4.88155	4.61174	4.55769	5.32144	4.99958	5.76044	4.60147	4.45891	3.96698
1446532_at	2.42201	2.39717	2.32248	2.30932	2.40147	2.46885	2.53132	2.80777	2.62273	2.3489	2.32321	2.38405
1443912_at	5.02163	5.34245	5.43675	5.31354	5.15926	5.42119	4.98769	4.80667	4.94773	5.29248	5.95439	5.78037
1459121_at	5.54134	5.79311	5.59211	5.88392	5.43441	5.88017	4.88587	5.42764	5.44522	5.8794	6.14544	6.09557
1446768_at	3.62388	4.10045	3.73834	3.76214	4.51302	4.3015	4.75125	4.936	4.84428	3.7494	4.13917	4.00501
1441294_at	2.30302	2.35743	2.09413	2.20288	2.12267	2.16008	2.49602	2.44041	2.37322	2.04637	2.19663	2.15861
1443602_at	6.06218	6.50618	6.60227	7.23472	6.81953	6.87574	7.69379	7.48887	7.57877	6.43706	6.78979	7.03359
1443018_at	2.9337	2.93977	3.13537	3.28658	3.3078	3.08849	3.65351	3.92194	3.44664	3.27909	3.0841	3.05018
1458741_at	2.73316	2.42966	2.64809	2.72125	2.67718	2.51874	2.86785	2.95847	2.59834	2.32165	2.37641	2.36809
1444941_at	2.61051	2.76078	2.66464	2.73764	2.68565	2.7465	2.80007	3.02093	2.957	2.73034	2.64793	2.64759
1442383_at	4.95311	5.54115	5.46775	5.06154	5.36497	5.15378	5.63879	5.43832	5.23262	4.80739	4.73192	4.66677
1445152_at	2.89271	2.67143	2.84621	2.65652	2.93927	2.95015	2.48705	2.80381	2.34726	3.37695	2.93337	3.2692
1450335_at	9.30336	8.9627	9.0002	8.9055	9.16509	9.1309	9.22911	9.15641	9.15495	8.86302	8.68361	8.70237
1459746_at	2.80259	2.79492	2.82327	3.04122	2.95164	2.93455	2.79806	2.68996	2.5404	2.87457	3.0193	2.93532
1444498_at	2.45327	2.49101	2.81067	2.79271	2.66703	2.76577	2.96077	3.15461	2.95259	2.5964	2.65663	2.62487
1442752_at	2.53018	2.83488	2.66395	2.80793	2.72094	2.84772	3.16965	2.9809	2.84602	2.51891	2.6986	2.38702
1459226_at	4.8424	5.20978	5.08216	4.68125	4.29135	4.98134	5.38544	5.67064	4.97637	4.51625	4.35478	4.51825
1441425_at	3.79236	3.89157	4.1921	3.64769	3.32483	3.44128	4.3895	4.30116	3.88627	3.67978	3.46599	3.46726
1449662_at	4.3041	4.02922	4.17131	4.07759	3.93666	3.96544	4.52731	4.34904	3.96447	3.73563	3.77337	3.72321
1445980_at	3.17957	3.21985	3.20874	3.40871	3.48394	3.33191	3.4273	3.39756	3.61183	3.31388	3.06101	3.11887
1436977_at	4.12458	4.41638	4.19989	4.72596	4.45979	4.50148	4.65667	4.74548	4.55437	4.06031	4.14696	4.37842
1438043_at	7.92913	7.87646	7.98364	8.06795	8.37107	8.4586	8.89152	8.36466	8.85638	8.06397	8.03128	8.20207
1446254_at	4.68554	4.8252	4.73058	5.26868	5.13838	4.76709	5.21265	4.97812	4.87948	4.56522	4.52475	4.35359
1442443_at	3.09883	3.4452	3.41889	3.46079	3.64432	3.36262	3.66917	3.61995	3.9221	3.16338	3.37444	3.18803
1440723_at	3.34307	3.72153	3.68186	3.79783	3.77979	3.91492	4.04584	4.09715	4.27999	3.85698	3.40532	3.52314
1447637_at	2.84136	2.88621	2.88529	2.87676	2.94814	2.99724	2.83331	2.89312	2.93432	3.1492	3.05971	2.99287
1442750_at	4.80429	5.16436	4.51065	5.07091	4.88419	4.67048	5.04031	5.56064	5.68394	4.74904	4.58363	4.35803
1437774_at	9.18329	9.29333	9.41145	8.95957	9.07494	9.15029	8.7567	8.90615	8.65475	9.15758	9.05268	9.06756
1452886_at	7.92606	7.89288	8.18761	7.91869	8.33639	8.27138	9.02047	8.96479	9.17181	8.7371	8.20599	8.21422
1443872_at	8.14334	8.02393	7.94531	7.57008	7.73758	7.83171	8.13778	8.18267	8.08894	7.81912	7.78698	7.36784
1445621_at	2.89304	2.8164	2.79255	2.43905	3.0728	3.26175	2.99714	3.06234	2.74015	3.57225	3.69099	3.78706
1446253_at	4.42632	3.90152	4.40696	4.57024	4.89311	4.6356	4.67925	4.18965	4.69305	5.11979	5.30711	5.29396
1440527_at	8.55062	8.7784	9.0099	7.92882	8.80635	8.77593	9.47318	9.51941	9.69647	8.8594	8.00401	8.50808
1440606_at	3.09354	3.06961	3.25051	2.86459	2.68924	2.63504	3.29053	3.30584	2.90538	2.5683	2.86135	2.51078
1444858_at	3.49227	3.48458	3.49494	3.36898	3.66047	3.56146	3.05284	3.05301	3.2113	3.77647	4.09409	3.35837
1457787_at	5.1393	5.46937	5.45078	5.42043	5.59476	5.37224	5.66403	5.78947	6.14987	5.01153	5.36423	5.38216
1445076_at	2.56488	2.71396	2.72847	2.53026	2.63953	2.63927	2.59242	2.58855	2.45381	2.69689	2.94245	2.85613
1437003_at	7.07681	6.84963	7.03345	7.26192	7.03204	7.21198	6.81938	6.6481	6.66792	6.931	7.11993	7.14434
1442344_at	10.2206	9.98928	10.0436	9.71788	9.87188	10.006	10.2139	10.1656	10.212	9.86713	9.93791	9.88428
1457298_at	2.86933	2.92483	2.92395	2.94002	3.02511	3.31908	2.89366	2.92058	2.94689	2.59994	2.61258	2.60674
1446850_at	4.77101	4.41505	4.28766	4.0712	4.53213	4.41638	4.33777	4.22641	4.42987	4.87561	5.04015	4.82938
1459571_at	3.7426	4.10568	3.38069	3.20277	3.73094	3.54731	3.25571	3.32729	3.05943	4.05139	3.81965	4.54062
1433107_at	3.6857	3.6682	4.13011	3.85362	3.67435	3.79783	4.09681	4.16759	3.92838	3.51896	3.57903	3.65652
1446384_at	2.61684	2.36431	2.30932	2.66401	2.55714	2.72736	2.13523	2.0743	2.03241	2.85681	2.38558	2.46411
1420135_at	5.46686	5.50596	5.56857	5.48181	5.44235	5.30811	5.63744	5.37408	5.37683	5.22078	5.16157	4.97499
1441722_at	4.81636	5.35137	5.36073	5.56523	5.02469	5.1889	4.8235	4.53028	5.04603	5.4711	5.71702	5.54134
1436571_at	9.99968	9.86645	10.0431	9.74117	9.84148	9.92682	9.85549	9.94346	9.90089	9.60766	9.63233	9.74458
1439116_at	5.2921	4.93119	5.31876	4.72636	4.77679	4.99807	5.14552	5.09437	4.64127	5.8176	5.50722	5.49205
1442185_at	4.81246	4.50361	4.47307	4.58616	4.77915	4.45989	4.88543	4.99668	4.76551	3.97223	4.51156	4.37338
1442538_at	5.41992	5.99868	5.83397	6.06957	5.75513	5.45133	5.62405	5.88017	5.93573	5.0148	5.16436	5.12444
1446003_at	4.96286	4.84414	4.58222	4.94969	5.0469	5.03037	5.04162	5.23551	5.19002	4.76625	4.88316	4.7157
1442997_at	3.48104	3.52938	3.35863	3.55656	3.57077	3.56411	3.48968	3.47729	3.41334	3.614	3.97758	3.74084
1458599_at	7.32242	7.5956	7.47186	6.69504	7.26717	7.26327	6.63141	6.64906	7.04438	7.51091	7.55502	7.29321
1445030_at	2.80639	2.85327	2.802	2.98675	2.86956	2.96852	2.89522	2.87399	2.96967	2.74336	2.82038	2.72535
1440726_at	3.60419	4.31809	3.8578	4.48775	4.35466	3.90172	4.81219	4.76856	5.35903	4.04756	4.06365	4.19566
1442437_at	2.62238	2.96288	2.73969	2.58039	2.94998	2.78835	2.98362	2.86812	3.081	2.57321	2.37528	2.61913
1449792_at	12.4852	12.3585	12.3515	12.4923	12.5113	12.4214	12.5286	12.5464	12.6368	12.4097	12.4323	12.377
1458302_at	5.75287	5.77817	5.94906	5.51078	5.38828	5.32881	5.16966	5.68812	5.20392	5.76478	5.88474	5.88534
1458407_s_at	6.86412	7.04451	7.10876	6.79917	6.92134	6.97704	7.0802	6.97739	6.60541	6.48876	6.38441	5.9347
1446882_at	4.69047	4.58165	4.91647	4.51114	4.68554	4.54737	4.92119	4.97828	5.08149	3.84111	4.59845	4.49097
1459215_at	7.39301	6.83838	7.08973	7.04384	6.63843	6.76895	6.50006	6.21196	6.46006	5.85264	5.86139	5.74376
1447021_at	5.66077	5.20051	5.65746	6.33332	5.80849	5.93548	5.23159	5.68748	5.79776	6.41771	6.2192	6.28298
1441612_at	5.14482	5.01194	5.52518	5.34878	5.22809	5.50801	5.09327	4.82494	4.61919	5.35927	5.54379	5.39012
1440394_at	4.37945	4.76188	4.5538	4.61334	4.58707	4.83087	4.88266	4.82296	4.8253	5.56799	5.07656	5.40692
1458598_at	6.26064	6.20322	6.27096	5.86033	6.14055	6.33877	5.92883	5.82987	5.98457	6.30814	6.28823	6.74643
1443328_at	2.72059	2.75125	3.11767	3.24182	3.12338	3.23717	3.45062	3.34958	4.0162	2.93522	2.92972	3.05002
1458672_at	4.53125	4.3179	4.70761	4.16362	4.19566	4.10272	4.80158	4.89024	4.45748	4.15438	3.8876	4.38412
1443459_at	2.67154	2.93584	2.60991	2.85554	2.73809	2.85899	2.81904	2.78936	2.79492	3.1143	3.02936	3.10189
1447137_at	2.40614	2.57359	2.25311	2.20513	2.18709	2.15703	2.18721	2.2673	2.08376	2.85705	2.36809	2.66126
1447134_at	4.59457	4.77391	4.42115	4.62997	5.03787	4.99574	4.93198	4.98073	4.85324	4.22082	4.53175	4.52135
1458916_at	5.82023	5.66365	5.79013	6.1285	5.63563	5.92035	5.20485	5.2059	5.8937	6.10769	6.21985	6.05505
1441202_at	3.26473	3.56321	3.67022	3.4379	3.33304	3.24991	3.55116	3.39769	3.58413	3.16113	3.04264	3.19965
1425971_at	2.44409	2.59807	2.62339	2.64193	2.56464	2.51422	2.35551	2.30532	2.36674	2.68905	2.51132	2.50754
1440368_at	6.11858	6.01802	5.93285	5.83348	5.954	6.02907	6.54758	6.09665	6.67599	6.00579	6.00692	5.77931
1446598_at	6.16256	6.2582	6.51706	7.11318	6.64033	6.66988	6.81295	6.41559	6.72775	6.15663	5.87606	6.14812
1446158_at	2.505	2.76651	2.70002	3.10793	2.79674	2.46096	2.33448	2.38053	2.22702	2.68889	3.2249	2.94125
1446029_at	4.88266	4.52663	4.78228	5.02502	4.71259	4.96489	5.1349	4.97971	4.73258	4.57583	4.28988	4.48453
1442831_at	7.48007	7.27797	7.69552	7.70926	7.64898	7.86893	7.11733	7.16982	6.80907	7.38492	7.59489	7.49783
1442575_at	3.36262	3.20166	3.12796	3.38527	3.15976	3.33745	3.66075	3.49901	3.3802	2.89135	3.26944	3.13983
1441635_at	3.50662	3.62562	3.75319	3.46046	3.85362	3.64039	3.40485	3.21736	3.30276	3.80188	3.68269	4.41593
1447958_at	6.17064	6.55403	6.16399	5.97613	5.97834	6.07771	6.77151	6.80838	6.64159	6.45728	6.31713	6.36134
1459080_at	3.59663	3.70336	3.62747	3.66779	3.76164	3.78623	3.88268	4.16035	3.84288	3.32717	3.7491	3.59744
1457837_at	2.2658	2.30472	2.23878	2.31801	2.00051	2.38584	2.04277	2.04166	1.97008	2.28994	2.61281	2.31602
1436092_at	6.41331	6.36372	6.03387	6.63288	6.50946	6.60905	6.84824	6.30424	6.47007	6.02583	5.6456	6.13157
1444803_at	4.54616	4.06329	4.45052	4.06343	3.19024	4.27434	3.72321	3.14408	2.64208	4.09205	4.419	4.65967
1445781_at	5.49323	5.26733	5.43581	5.51192	5.63599	5.50086	5.24033	5.22768	5.30413	5.48818	5.44691	5.74844
1441367_a_at	7.25808	7.25301	6.96431	6.94481	6.82509	6.70951	6.62557	6.91822	7.16669	6.09143	5.94971	6.62357
1458296_at	3.31581	3.23119	3.5073	3.31758	3.31595	3.5549	3.27043	3.47009	3.13965	3.87038	3.92984	3.50815
1447587_at	5.10681	5.53995	5.58529	6.14438	5.9989	5.80513	5.07195	5.98076	5.58233	6.49024	6.086	6.64263
1457613_at	2.22251	2.20206	2.22667	2.19019	2.23577	2.25744	2.43083	2.23596	2.50361	2.18685	2.21738	2.00262
1446936_at	3.43687	3.73365	3.60293	3.51942	3.18559	3.69183	3.97844	4.13929	3.73544	3.39643	3.49671	3.46243
1445230_at	5.59927	5.89104	6.17647	6.50591	6.25412	6.19748	6.36754	6.13184	6.1913	5.86931	5.64487	5.60668
1442725_at	6.57479	6.65613	6.9696	6.2025	6.71259	6.41428	7.19159	7.26855	6.87156	6.6444	6.56598	6.47048
1459419_at	4.43529	4.55769	4.57197	5.01096	4.71596	5.06529	5.23132	4.90297	5.0541	4.82775	4.32427	4.54373
1447232_at	3.4202	3.49811	3.52116	3.69909	3.53193	3.57093	3.70681	3.78831	3.84909	3.65703	3.58201	3.53742
1445630_at	4.18995	4.21312	4.26412	4.12503	4.14308	4.28024	4.21434	4.43157	4.32574	3.79804	3.92403	4.20832
1442006_at	8.48727	8.84642	8.34137	8.50708	8.76192	8.74524	8.61648	8.65544	8.74594	9.02035	9.15839	9.1148
1459948_at	3.22088	3.22684	3.11509	3.17273	3.29768	2.89602	3.05959	3.30276	2.68404	4.54553	3.31457	4.20874
1419998_at	7.36904	7.4839	7.34057	7.90184	7.56692	7.52583	6.87095	6.86519	7.12219	7.26951	7.40546	7.29986
1430792_at	3.25447	3.45449	3.88189	3.88379	4.54373	3.97558	3.78706	3.96457	4.23126	3.02819	3.1404	3.46584
1439608_at	4.35197	4.6634	4.33398	4.18168	4.1878	4.26291	4.60706	4.32362	4.49009	4.18717	4.15093	3.83954
1459066_at	3.95368	3.97349	3.65668	3.74989	3.7059	3.94601	4.38113	4.28587	4.22204	4.55722	4.63693	4.936
1458199_at	5.09818	4.99072	5.40217	5.01617	4.59132	4.84752	4.88633	5.04345	4.88342	4.10111	4.21676	4.69486
1441692_at	2.85847	2.81474	3.08584	2.76964	3.22589	3.07695	2.90493	2.76189	2.76556	3.50423	3.11744	3.21624
1444399_at	4.93119	4.76813	4.43307	5.07018	5.13122	4.83675	6.01096	5.67897	5.56401	5.42163	5.01541	5.05513
1443530_at	4.23975	4.00356	3.9801	4.59158	4.49928	4.28599	4.72	4.16934	4.65706	3.86491	4.18321	3.81933
1445864_at	5.14712	5.08366	5.36653	4.82494	4.69953	4.87962	5.27384	4.92831	5.94092	4.62975	4.56787	4.74318
1458077_at	2.95562	3.35175	2.94406	2.83972	2.89293	2.67131	2.72402	2.97243	2.75745	3.19785	3.17878	3.25571
1447906_at	2.7415	2.90712	2.78292	3.48017	3.16131	2.9752	3.23494	3.59346	2.94476	2.71523	2.74847	2.59225
1456053_at	3.10345	3.10659	2.97243	3.01579	2.96397	2.99724	3.08742	3.26047	3.0438	2.97307	2.95054	2.84028
1458562_at	7.14939	6.48162	6.69862	6.58022	6.7168	6.50287	7.11759	6.99189	6.92365	6.58207	6.47944	6.47808
1432639_at	3.66349	4.29354	3.93392	4.10341	3.95259	4.09701	4.89565	5.34377	4.71968	4.17557	4.37873	4.48494
1447057_at	3.44881	3.34031	3.63328	3.07794	3.30795	3.26533	3.76678	3.45471	3.38877	2.9601	3.13943	3.25835
1446367_at	3.73575	4.32686	4.13379	4.20158	4.07524	3.98912	4.28675	4.1865	4.71946	3.88599	3.84194	3.75475
1458706_at	3.26251	3.81778	3.49467	3.76926	3.85534	4.02201	4.07772	4.28079	3.95595	3.72207	3.60172	3.5892
1441484_at	6.34126	5.86139	5.91666	6.05861	5.99763	6.26472	6.22962	6.16894	6.4532	6.02361	5.48006	5.64179
1459853_x_at	10.1714	10.3724	10.2915	10.1401	10.2918	10.2006	10.368	10.5986	10.257	10.1656	10.0494	10.131
1458810_at	6.06673	5.99461	6.08898	5.93077	5.95247	5.98896	5.76357	5.78847	6.06932	6.19774	6.40151	6.03252
1447039_at	3.71993	3.91305	3.58686	3.78594	3.61122	3.64026	4.12607	3.96457	4.04724	3.72982	3.50244	3.84831
1440032_at	5.13278	5.91284	5.40376	5.55347	5.33349	5.16901	5.82023	5.64868	5.83582	5.19225	4.98031	5.26916
1445965_at	3.98321	4.05639	3.9968	3.94143	4.06665	4.0335	3.81834	4.04433	4.07319	4.33561	4.41784	5.24628
1442384_at	2.79211	2.94846	3.40532	2.56967	2.87442	3.29245	2.95518	3.38733	3.08781	4.52212	3.69598	3.8876
1441037_at	3.08075	3.41701	3.31646	3.05859	2.97149	3.01987	3.07666	3.19193	3.27909	2.98126	2.77114	2.89696
1426173_at	5.70005	5.75613	5.53204	5.7202	5.96807	6.06568	6.19748	5.89721	6.38509	5.94223	5.37701	5.28923
1443101_at	1.9751	2.07616	2.1298	2.12231	2.18011	1.98307	2.34993	2.1758	2.39952	2.16228	1.96467	2.01252
1441117_at	4.63597	4.70597	4.86724	5.3146	4.82322	5.11422	4.54117	4.66991	4.51497	5.07645	4.85394	4.98879
1445287_at	4.25033	3.9512	3.89374	3.90624	3.70806	3.79496	4.3439	4.08165	4.18204	3.9801	3.78895	3.74169
1459258_at	2.31154	2.35847	2.59967	2.51497	2.43174	2.37115	2.73869	2.44409	2.43988	2.20237	2.27876	2.19207
1459753_x_at	4.03761	4.22323	4.10059	4.07667	3.87684	4.07582	4.06649	4.06843	3.99228	3.89725	3.7448	3.48394
1442118_at	2.85075	2.95221	2.97635	2.76021	2.87572	2.72641	2.8529	2.86312	3.00503	3.22871	3.05919	3.58522
1445933_at	5.09271	5.32272	5.3939	5.60685	5.31331	5.57626	5.708	5.55481	5.48704	5.34617	5.19773	4.89358
1427819_at	4.3522	4.63346	4.64422	4.19735	4.54705	4.00556	4.37656	4.41333	4.40255	3.85424	4.0749	3.96234
1458406_at	7.0394	7.06679	7.31063	7.15925	7.28858	7.2498	7.01671	7.20244	7.06228	6.91991	6.7296	6.81876
1444339_at	4.08672	4.46133	4.4844	4.83367	4.62077	4.6559	5.06801	5.41537	5.08415	4.56564	4.95079	4.57212
1459200_at	4.37855	4.19662	4.25352	4.25818	4.45989	4.37088	4.50625	4.29487	4.45102	4.13738	4.24149	4.1744
1441217_at	6.44041	6.24699	6.37239	6.26989	6.32874	6.08814	5.93371	5.84065	5.21227	6.06584	6.25272	6.40345
1445989_at	2.60657	2.78732	2.73689	2.93122	2.62125	2.74639	2.85847	3.13863	3.19572	2.6823	2.8304	2.62907
1442036_a_at	2.74464	2.81512	3.17957	3.11767	2.92723	2.94291	3.29826	3.27744	3.04624	2.69358	2.58907	2.98625
1441391_at	7.34021	7.76771	7.65015	7.57439	7.02122	7.55121	7.02999	7.07478	7.06337	7.40316	7.59368	7.83603
1442431_at	4.35186	3.91037	3.90349	4.05069	3.96316	4.36385	3.99071	3.95442	4.15522	4.47238	4.68032	4.38283
1442954_at	4.56724	5.55944	5.48006	5.37537	5.1476	5.57314	5.51556	5.41794	4.89903	5.93441	6.3666	6.19088
1457637_at	6.07276	5.8373	6.54676	5.11763	5.11703	5.19642	6.0073	5.95744	6.11584	5.37038	4.14754	5.47438
1458785_at	5.1056	5.20238	5.2617	5.08571	5.24357	5.09628	4.61983	4.74729	4.84086	4.95383	5.75323	5.1628
1444610_at	4.1575	4.75343	4.24725	4.75903	3.94143	4.50881	4.66148	4.44709	4.73099	3.99876	3.65916	4.01729
1460089_at	4.2172	4.4284	4.6438	4.31349	4.24356	4.03737	4.66857	4.77101	4.6838	4.46707	4.2789	4.341
1442871_at	3.96551	3.54128	3.9757	4.04052	3.8048	4.11176	3.85637	3.98828	3.75854	3.30584	3.58553	3.42882
1457386_at	5.04603	5.31156	4.92642	5.48314	5.37122	5.13732	4.60207	4.57713	5.05677	5.63315	5.16339	5.16179
1438714_at	10.0544	10.0745	10.2926	10.1756	10.0947	9.88685	10.1592	10.0999	10.3486	9.499	9.93852	9.90813
1457952_at	6.02015	5.82218	5.74024	6.17962	6.07024	6.0075	5.93702	6.08217	6.07692	6.61564	6.20818	6.31446
1442336_at	6.6517	6.61075	6.95647	6.60178	6.62803	6.51376	6.76476	6.65785	6.79094	6.25671	6.19536	6.61721
1457007_at	5.47017	5.29132	5.50886	4.99574	5.30973	5.11921	4.72575	4.77374	5.23244	4.55792	4.36561	3.66023
1443405_at	6.45251	6.24282	6.56187	6.4874	6.18279	6.42554	6.30825	6.06522	6.11092	6.54758	6.39831	6.55519
1447220_at	4.8422	4.67633	4.89811	4.81257	4.74762	4.9094	4.74283	4.71218	4.85916	4.63651	4.53541	4.4944
1440646_at	3.79996	3.63713	3.71418	3.55127	3.57468	3.80163	3.4486	3.49768	3.3051	3.71632	3.68104	3.58679
1445059_at	2.68483	2.58709	2.52366	2.56267	2.98016	2.63225	2.79033	2.57426	2.74417	2.26864	2.36243	2.45639
1419846_at	7.00929	7.74419	7.5576	7.59368	7.65858	7.59822	7.52116	7.69269	7.91506	6.7065	6.92365	7.42682
1427840_at	4.42039	4.53175	4.4844	4.47345	4.61151	4.6147	4.72797	4.64	4.66562	4.41607	4.58663	4.52774
1444863_at	6.59007	6.45082	6.75353	6.66523	6.77277	6.72987	6.66593	6.36724	6.76421	6.20193	6.23485	6.36318
1443709_at	5.53593	5.8623	5.66872	6.05538	5.9044	5.49091	5.70462	6.03717	6.1321	5.38983	4.78866	5.59335
1457920_at	4.45449	4.23338	4.32605	4.46126	4.33948	4.52969	3.93191	4.22945	4.21203	4.37133	4.71274	4.36712
1427641_at	2.50258	2.29589	2.38117	2.38092	2.35255	2.47162	2.7406	2.50104	2.62571	2.35588	2.49573	2.30251
1442870_at	5.88704	5.74524	5.45872	5.54666	5.88561	5.80479	5.40648	5.29593	5.25482	5.6811	5.62673	6.19218
1459956_at	4.34598	3.94681	4.12922	4.22722	4.07013	4.05172	4.40463	4.36157	4.21339	3.93494	4.06987	4.06203
1441014_at	5.77907	5.9969	6.10981	6.05108	5.96822	6.01042	5.70365	5.6291	5.74438	5.93012	5.87489	5.93721
1445975_at	4.2662	4.33261	4.45989	4.48014	4.39223	4.66169	4.75205	4.7679	4.89811	4.62054	4.38707	4.598
1444326_at	4.2532	4.66686	4.09409	4.79269	4.48349	4.71318	5.26868	4.58819	5.20204	4.41466	4.46552	4.36832
1445028_at	2.85681	2.95518	2.96651	3.23445	2.8275	2.82572	3.12052	3.03014	3.12519	2.77084	2.60934	2.88101
1459460_at	4.81219	4.58184	4.51601	4.62588	4.77079	4.61071	4.69681	4.62307	4.74397	4.40395	4.47799	4.48741
1445791_at	2.31917	2.50655	2.36797	2.41749	2.20704	2.15119	2.34462	2.2198	2.25123	2.05011	2.08807	2.0129
1459418_at	3.83425	3.64449	3.98074	3.7818	4.06665	3.80761	3.76864	4.33244	4.13237	3.81948	3.33119	3.50655
1441130_at	2.30557	2.52509	2.48029	2.37823	2.48374	2.59597	2.68748	2.69321	2.56161	2.55247	2.29155	2.18517
1458021_at	4.88473	5.3038	5.0638	4.89777	4.75418	4.86437	5.27402	5.46775	5.0177	4.94902	4.32091	4.8528
1441378_at	5.9676	6.50345	5.88262	6.06641	5.39635	5.84367	6.24737	6.12445	6.33823	5.31331	5.73524	5.73306
1442931_at	3.20602	3.39666	3.37128	3.4017	3.308	3.41222	3.33987	3.1509	3.32335	4.38695	3.40761	3.83381
1445164_at	2.88445	3.6996	3.12028	3.17088	3.13764	2.84798	2.48705	2.75333	2.93952	3.43352	3.10928	3.73107
1447438_at	2.61898	2.72109	2.82645	2.65877	2.82876	2.66587	2.74946	2.67091	2.71968	2.88264	2.8461	2.98362
1443211_at	2.93061	2.66556	2.60168	3.16338	3.34325	3.20963	2.99185	2.42966	3.08923	3.29681	3.32575	3.31469
1435150_at	4.17315	4.6492	4.48842	4.15245	4.0409	3.94011	4.07648	4.13011	4.09129	4.49831	4.28046	4.63828
1443812_x_at	2.31694	2.42905	2.49085	2.5459	2.72896	2.45121	2.90521	2.49961	2.79465	2.42074	2.45447	2.38519
1439623_at	6.18581	6.02056	5.60013	5.53081	5.5295	5.25177	5.22598	5.35569	4.98993	5.44008	6.14285	5.81193
1460061_at	2.83068	2.58675	2.56308	2.79806	2.70279	2.94747	2.79853	2.73645	3.0094	2.49458	2.57086	2.61762
1441169_at	3.42335	3.26691	3.26884	3.35627	3.80039	3.76678	4.10595	4.07524	4.13064	3.91323	3.22438	3.65578
1445414_at	3.46046	3.29397	3.17463	3.2462	3.38865	2.99369	3.29326	3.11226	3.18294	2.90354	2.93395	2.81341
1457194_at	4.29896	4.39855	4.27462	3.9827	3.64669	4.25131	3.82937	3.85581	3.98658	4.37576	4.14609	4.34571
1458290_at	2.83278	2.96132	2.62144	2.50153	3.48089	2.52478	3.19181	3.853	3.03893	2.22014	2.54466	2.67121
1439576_at	4.79464	4.45509	4.5968	4.30621	4.6521	4.89231	4.59919	4.71816	4.96578	5.20499	5.6153	5.10414
1444827_at	3.65132	3.55027	3.87355	4.03908	4.02159	4.33284	3.64292	3.73998	3.27969	3.83665	4.22565	3.96698
1458578_at	4.63597	4.80859	5.24293	4.8347	4.27287	4.67118	4.56955	4.56112	4.46334	5.06098	4.90297	5.20858
1447013_at	2.35566	2.43121	2.38464	2.50617	2.64641	2.44409	2.76524	2.96086	2.57468	2.57468	2.47786	2.44396
1442237_at	4.15407	4.27674	4.4844	3.99899	4.0908	3.98912	4.31005	4.52464	4.28496	3.98557	4.13643	4.16828
1445689_at	3.85362	4.39855	4.32311	4.56488	4.42219	4.62706	3.9647	4.33596	3.45351	4.29656	4.67849	5.06938
1436933_at	3.99982	3.65044	4.21079	4.46719	4.46238	4.23669	4.51006	4.63202	4.83111	4.45704	3.86361	4.0586
1444713_at	3.46018	3.36658	3.56411	3.35564	3.28014	3.82912	3.59438	4.2189	4.04308	3.46243	3.3676	3.47041
1442539_at	4.32311	4.44311	5.00539	4.3432	4.23669	4.22245	4.18431	4.11621	4.24403	4.40538	4.79518	4.96069
1458102_at	4.94275	4.56473	4.33993	4.7033	4.60383	4.49621	4.58165	5.1805	4.48333	3.71858	4.34029	4.17122
1442620_at	2.34447	2.63562	2.59372	2.78589	2.613	2.8059	2.68193	2.68389	2.80921	3.09883	3.08771	2.8409
1442602_at	4.40847	4.46856	4.22783	4.30126	4.57637	4.28895	3.72995	3.77161	3.35135	4.09214	4.02922	3.86099
1442899_at	5.2658	5.52518	5.40733	5.23203	4.99204	5.19678	5.41159	5.64533	5.57155	5.51383	4.34029	4.448
1440544_at	4.38913	4.27202	4.31884	4.30646	4.41466	4.24762	4.3148	4.41388	4.1927	4.14498	4.14976	4.10695
1459238_at	2.99488	3.27835	3.427	3.28472	3.18348	3.19039	3.55647	3.3567	3.5347	3.13909	3.27418	3.14214
1439961_x_at	6.73414	6.45894	6.35673	6.57108	6.34963	6.64769	7.03164	6.50484	6.61613	6.22902	6.20696	6.40198
1448057_at	9.56085	9.17428	8.8059	8.61802	8.81787	8.82821	8.33006	8.43681	8.64226	8.99946	8.98292	8.88584
1444785_at	5.65272	5.33179	6.06957	5.73152	5.51205	5.79378	4.88401	4.57503	5.08802	5.67064	5.14123	5.6259
1444113_at	5.95134	6.00339	6.01846	5.9842	5.90332	6.55403	6.20625	6.48925	6.42646	6.00666	5.72783	5.98005
1447108_at	2.77194	3.18738	2.96651	3.24239	3.43565	3.44118	3.15725	3.04746	3.5957	2.97223	2.64488	2.80032
1431435_at	3.36239	3.33778	3.28973	3.24956	3.30034	3.40015	3.25391	2.93796	3.28101	3.3715	3.39947	3.41183
1420204_at	4.69857	4.93822	5.1489	5.32642	5.18864	5.11763	5.09954	5.21651	5.13435	5.38031	5.59973	5.42181
1444425_at	6.73548	6.73176	6.347	6.65348	6.40827	5.9842	6.02651	5.76061	6.41289	6.82791	6.82988	6.45146
1433392_at	3.84288	3.6508	3.62622	3.8528	3.6214	3.76089	4.08539	3.89035	3.86294	3.71653	3.77076	3.46769
1459672_at	6.74146	6.43729	6.73007	6.5897	6.43236	6.33506	6.12115	5.8864	5.65898	6.50711	6.03456	6.61075
1449808_at	2.42574	2.74706	2.61535	2.4521	2.40026	2.52397	2.91814	2.77783	2.89793	2.79845	2.27394	2.40075
1419889_at	3.95442	4.12389	4.1206	4.02985	3.89614	4.00121	4.23903	4.03908	4.18489	3.96118	4.0133	3.94157
1459170_at	3.42576	3.68584	3.73846	3.73345	3.92755	3.71929	3.5205	3.60305	3.35078	4.17035	3.69883	3.77821
1442929_at	3.46965	3.43522	3.1724	3.38069	3.38942	3.30456	3.47171	3.60195	3.50716	3.38406	3.30034	3.23603
1458530_at	3.89208	4.962	4.07622	4.7577	5.38887	5.54042	5.36598	5.47269	5.21491	4.19358	4.78887	4.46402
1439886_at	6.22347	6.18696	5.88867	6.10637	6.03155	6.13007	5.87129	6.18581	5.20556	6.17497	6.38616	6.69732
1444527_at	5.09769	5.51125	5.40614	5.13826	5.80686	5.65581	4.92969	5.7465	5.59698	6.79074	6.29029	5.79276
1447588_x_at	5.45936	5.48704	5.34804	5.73885	6.04936	5.80256	5.15784	5.85066	5.55206	6.25246	5.75587	6.11216
1449601_x_at	2.38261	3.41997	2.75487	2.50633	2.42261	2.30962	2.17818	2.34726	2.18973	2.69967	3.01399	2.88774
1445589_at	4.8708	4.78362	4.89599	4.68554	4.5148	4.67214	4.21648	4.01203	3.65721	4.66698	4.11269	4.49039
1449760_at	5.75287	5.79624	5.85525	5.66239	5.43014	5.38045	5.51533	5.51434	5.24357	5.88186	5.75208	5.5587
1429277_at	4.76361	4.54307	4.49456	4.71245	4.76668	4.60545	4.75827	5.02147	4.62706	4.52408	4.56751	4.40573
1447916_at	3.48819	3.45076	3.29368	3.36427	3.77398	3.50868	3.66299	3.44302	3.4531	3.25738	3.27682	3.07775
1440360_at	4.59721	4.96363	4.56446	4.92624	4.75176	5.03242	4.61919	5.14698	4.78038	4.16088	4.44633	4.53228
1447180_at	2.7543	2.71663	2.60902	2.51865	2.63587	2.60067	2.53903	2.53222	2.66315	2.40241	2.50435	2.28234
1447871_at	2.74823	3.4202	2.97681	3.46684	3.54116	3.32575	3.16329	2.88596	3.24488	4.09928	3.30632	3.76623
1440016_at	3.01322	3.09395	2.75503	3.17903	3.36573	2.95443	3.31625	3.20785	2.88741	2.63531	2.74037	2.83087
1442892_at	2.43682	2.7003	2.53143	2.83719	2.72387	2.34167	2.80118	2.81799	3.45559	2.61607	2.45922	2.38989
1445775_at	4.30307	4.74916	4.12932	4.06879	4.45867	4.29007	4.6974	4.76578	4.82807	4.2109	4.31763	4.44888
1446984_at	5.99609	5.56064	5.76577	5.67292	5.54497	5.49542	5.42804	5.51192	5.53406	5.18502	5.14916	5.29934
1443735_at	3.42244	3.90899	3.40652	3.33932	2.88988	2.68534	2.66772	3.24433	2.88175	3.54358	3.32483	4.01977
1435789_x_at	7.4621	8.04494	7.6209	7.76511	7.98565	7.84821	8.24825	8.10168	8.07904	7.55072	7.85563	7.80295
1442198_at	3.80205	3.45604	3.34218	3.34195	3.48895	3.3274	3.7773	3.28509	3.55971	3.22277	3.17878	2.98237
1458864_at	3.99238	3.3664	3.49084	3.86089	3.55942	3.55696	3.63775	3.52367	3.69425	3.38083	2.97975	3.05233
1443675_at	5.03562	5.33036	5.1393	5.54379	4.87975	5.16312	5.238	5.3842	5.73703	4.68616	4.64152	5.22356
1427435_at	3.60031	3.80541	3.69183	3.63775	3.66421	3.647	4.00283	3.70399	4.00965	3.27332	3.80324	3.54596
1445202_at	2.64933	2.80399	2.63622	2.58659	2.53132	2.82495	2.76539	2.82405	2.91358	2.706	2.56995	2.49674
1458703_at	3.6867	3.27462	4.25393	4.3572	3.8948	3.86704	3.8702	4.32311	4.70164	3.53819	3.38355	3.65264
1447605_at	3.30906	3.71009	3.75573	3.46726	4.06665	3.62638	3.42491	3.5706	3.66494	4.23063	4.88501	3.78831
1440416_at	3.37497	2.99351	3.19928	3.72414	3.52435	3.91323	4.08723	3.56943	5.059	3.04738	3.37026	3.55578
1446517_at	4.00951	3.78911	4.11833	4.47744	3.98074	4.06936	4.40117	4.49842	4.74416	4.21258	4.17131	4.06499
1442756_at	3.39691	3.43954	3.17263	3.3031	3.28753	3.4316	3.53742	3.74368	3.44241	3.50868	3.05943	2.88686
1445290_at	3.76	3.51401	3.84236	3.76526	3.52466	3.9033	3.98172	3.8319	3.6161	3.45227	3.38423	3.54092
1440020_at	4.98442	4.59816	5.23625	5.6511	4.97453	5.60013	5.82789	5.36985	5.45569	4.89946	4.85916	5.07534
1458886_at	4.73768	5.04948	4.98731	4.47611	4.22891	4.64399	4.73966	4.82215	5.15398	4.50235	4.30391	4.66006
1442822_at	2.27309	2.39906	2.23291	2.28537	2.39529	2.44181	2.2078	2.26219	2.28859	2.38368	2.40556	2.37492
1457063_at	3.3512	3.16738	2.92517	3.30088	2.75203	3.08849	3.21842	3.50958	3.16567	2.90107	2.80777	2.90289
1441500_at	2.7233	2.65237	2.57629	2.68389	2.45882	2.50859	2.48041	2.51044	2.6273	2.66726	2.79407	2.70809
1444876_at	4.78362	5.08811	4.9627	5.04948	4.87152	5.09327	4.72509	4.92722	4.90657	4.70551	4.55222	4.52338
1444743_at	4.2187	4.17661	3.91037	4.43056	4.061	3.98775	4.46693	4.9479	4.7392	3.92451	4.37292	4.38626
1439799_at	5.5446	5.88618	5.78631	6.40198	5.40749	5.9885	6.39453	6.22736	5.99921	6.76997	6.84569	6.81526
1441208_at	6.91379	7.13325	7.33441	7.07293	6.52803	6.83238	7.02136	7.26192	7.49946	6.81734	6.70623	6.88958
1446569_at	4.27972	3.98189	4.07167	5.31156	4.46045	4.56292	4.26604	4.25743	4.16535	5.01617	4.79033	4.5879
1458898_at	4.47474	4.11888	4.40054	3.86017	4.20512	4.12153	4.39261	4.60238	3.96098	3.71793	4.08589	3.6061
1459681_at	5.68279	5.38716	5.71785	5.54591	5.68671	5.21458	5.84039	5.71208	5.85098	5.44852	5.3099	5.57178
1459950_at	2.73075	2.37995	2.81567	2.80241	2.78936	2.85235	2.72962	2.5039	2.80575	2.93159	2.94491	3.0987
1458030_at	2.09413	2.08545	2.15552	1.97207	2.14659	2.15752	1.91921	2.14825	2.05397	2.29721	2.21438	2.15977
1434638_at	2.99064	3.0723	2.84734	2.69618	2.89742	2.86572	2.61348	2.81553	2.66686	2.33431	2.61952	2.37147
1440748_at	3.34992	3.67435	3.69455	3.7948	3.61892	3.5681	4.0586	3.8834	3.78706	3.67178	3.67291	3.46938
1444933_at	2.33448	2.4672	2.34764	2.31373	2.21115	2.19641	2.85407	2.92086	2.30557	2.41235	2.29949	2.22338
1459180_at	2.18721	2.07316	2.43617	2.41681	2.44986	2.30991	2.5881	2.38617	2.53802	2.32474	2.25853	2.18973
1443065_at	3.55404	3.50598	3.5664	3.69323	3.3202	3.55709	3.40428	3.41501	3.37591	3.05242	3.28819	3.14501
1447014_at	7.05743	6.99454	7.23283	7.15058	7.38681	7.4833	7.42921	7.70064	7.39828	7.22858	7.03777	7.31136
1445744_at	4.21434	4.31637	4.20711	4.91775	4.64454	4.71479	4.96637	4.97139	4.64413	4.79563	4.35073	4.14658
1420289_at	6.79417	6.77989	6.87023	6.65948	7.44999	6.71811	6.94526	7.06996	6.83043	6.48048	6.60721	5.92636
1458263_at	3.67539	3.73971	3.76582	3.68104	3.73698	3.55951	4.29957	3.83882	4.03238	3.44432	3.91676	3.72488
1445263_at	5.01754	4.66361	4.95233	4.22936	4.04894	4.68554	4.50229	4.98252	4.6521	4.40087	3.99665	4.19398
1447351_x_at	2.47719	2.65484	2.77629	2.42285	2.54543	2.53694	2.49013	2.62943	2.27588	3.16576	2.72059	2.65735
1446338_at	3.42311	3.53541	3.39756	3.36965	3.66707	3.61868	3.52284	3.52186	3.72097	3.26459	3.4252	3.37444
1445268_at	3.06305	3.02127	3.1143	3.11449	3.19131	3.18237	3.51896	3.2083	3.55441	3.17331	3.11254	3.30234
1441020_at	4.37166	3.82433	4.24762	3.67812	3.01594	3.66869	3.24373	3.52702	3.97494	4.29747	4.14817	4.18965
1419776_at	3.17182	3.66271	3.36562	3.03704	3.2214	3.40886	3.58367	2.99565	3.80601	2.72506	2.8949	3.06263
1447399_at	4.44586	4.48014	4.34149	5.00039	4.78125	4.60731	4.53152	4.68352	4.89231	5.25354	5.02899	4.87279
1445832_at	3.34459	3.13208	3.44664	3.24869	3.337	3.40321	3.09681	3.29334	3.34218	2.66064	3.06755	3.02648
1459432_at	3.93338	3.89149	3.83554	4.12043	4.21233	4.0305	4.19954	3.85317	4.12095	3.71068	3.84729	3.89932
1457095_at	4.79322	5.35964	4.92752	4.64187	4.96991	4.82244	5.14605	5.15139	5.01008	4.75996	4.69672	4.76411
1449806_at	3.66917	3.89657	3.91866	3.86648	3.90152	3.70907	3.64879	3.90971	3.82946	3.89057	4.2111	4.14171
1446909_at	3.88908	3.79602	3.9295	3.96316	4.06949	3.82486	2.925	3.49467	3.51241	3.74712	3.71557	3.61284
1431264_at	3.30104	3.35065	3.57602	3.02861	3.59676	3.48955	3.37183	3.17562	3.31953	3.69762	3.55027	3.75129
1442323_at	3.10928	2.76427	2.99754	3.11936	3.1692	3.09518	2.84045	3.02714	2.9107	3.32533	3.00315	3.27701
1457845_at	3.91832	4.36187	4.00982	4.11573	4.28496	4.17661	3.94526	4.1647	4.36604	3.86661	3.84808	3.72439
1443605_at	3.34048	3.49084	3.55452	3.31013	3.45351	3.37497	3.63888	3.44356	3.81759	3.49343	3.36283	3.22344
1441290_at	4.56174	4.39855	4.28955	5.16558	4.74195	4.70077	5.53425	4.8782	5.01822	4.59721	4.79229	4.60321
1458133_at	4.41237	5.35515	5.16084	5.25257	5.27044	5.3328	5.61416	5.89319	5.73507	5.07168	5.32476	5.19687
1459149_at	7.49653	7.44327	7.41035	7.05308	7.18059	7.6662	7.05068	7.21145	6.99718	7.29267	7.62342	7.5301
1441328_at	5.28492	4.84329	5.24049	5.58281	5.36471	5.53031	5.02627	5.39498	5.21101	5.92358	5.40217	5.59828
1439177_at	4.24777	4.44694	4.76319	4.67438	5.01062	5.1707	5.36195	5.72217	5.26916	4.42363	5.29522	4.72226
1459568_at	4.17172	4.45121	4.42954	4.80359	4.25261	4.72335	4.11603	4.08279	4.32389	4.52135	4.45143	4.78639
1443196_at	6.28298	6.00293	6.55077	6.32773	6.3941	6.17009	6.73591	6.79202	6.82326	6.45409	6.58311	6.02423
1459551_at	5.56498	5.3326	5.60041	5.59097	5.61894	5.31656	5.11448	5.38434	5.64086	4.99643	5.1581	4.77668
1436697_at	8.29739	7.85234	8.25408	8.48077	8.59038	8.84376	8.41535	8.19086	8.40497	8.97204	8.49258	8.81213
1441108_at	2.94883	3.09951	3.25537	2.77452	3.01615	2.74857	3.17452	2.95984	3.00411	2.83986	2.71072	2.81925
1438331_at	6.14456	6.65427	6.41138	6.60905	6.43002	6.76148	6.65288	6.70298	6.54083	5.92035	5.9206	6.56416
1439722_at	2.54921	2.65218	2.34246	2.42261	2.84308	2.71387	2.51617	2.28179	2.59553	2.84238	2.8355	2.70279
1446040_at	4.81273	4.45462	4.53622	4.25991	4.20374	4.56033	4.38529	4.45291	4.35359	4.77621	4.56265	4.76293
1447148_at	6.31628	6.20584	6.43129	5.77406	5.98678	6.14285	6.54595	6.72069	6.50618	6.28611	6.12173	6.45879
1453615_at	2.86933	3.16886	3.27959	3.23582	3.04277	3.17283	3.30725	3.43728	3.24255	3.08371	3.14733	2.82584
1441932_at	2.52424	2.50204	2.30019	2.38117	2.45816	2.62316	2.34516	2.18709	2.45882	2.65325	2.51205	2.53588
1443324_at	2.79806	3.09395	3.16319	3.27394	2.9601	3.31637	2.55822	3.02086	2.58684	3.0147	3.06044	3.4085
1456933_at	4.61594	4.36495	4.56564	5.2502	4.43618	5.62405	5.02978	4.99685	4.82215	4.25207	4.42596	4.22945
1457512_at	4.25509	4.07697	4.23648	4.14278	4.14356	4.22891	4.52731	4.55437	4.34149	4.3121	4.36852	4.14308
1440592_at	3.61471	3.44612	3.60419	4.14089	3.58394	3.82774	3.44051	3.59975	3.7595	3.94526	3.85485	4.05897
1443562_at	2.33799	2.57749	2.16263	2.27193	2.28122	2.26133	2.36201	2.48689	2.41659	1.98514	2.32412	2.12123
1442979_at	4.15461	3.86431	4.17019	4.24855	4.15869	4.10224	4.52731	5.02847	4.44651	4.35612	4.21772	4.30178
1457765_at	2.989	3.26251	4.12478	4.24753	3.04131	3.83915	3.75869	3.85331	3.77647	4.60971	4.62198	4.74195
1440503_at	5.30471	5.72349	5.99234	5.22915	4.9252	5.23567	5.97589	5.8671	4.99191	4.89276	4.85957	5.05382
1445067_at	5.75682	6.02015	6.1344	6.23785	6.18696	6.288	5.70602	5.57925	5.40217	5.66801	6.34636	5.94666
1459609_at	3.76694	3.74339	3.58441	3.80795	3.76251	3.54467	3.63035	3.4891	3.6682	3.93827	3.77979	3.73884
1441671_at	3.0818	3.54397	3.61663	3.87739	3.75111	3.34785	3.85546	3.92798	4.18278	3.29768	3.47009	3.73291
1439872_at	3.33642	2.85819	3.23748	3.19543	3.1347	3.31646	3.2398	3.37967	3.2961	2.74735	3.11329	3.0386
1458537_at	7.05594	6.80152	7.13093	6.34481	5.88796	6.72468	6.54838	7.05045	6.59	6.30203	6.01775	6.21413
1459036_at	3.98523	4.20391	3.70325	3.71082	3.79051	3.8238	4.1681	3.70491	3.86747	3.66841	3.5003	3.48104
1445616_at	2.57552	2.3938	2.84536	2.82634	2.67523	2.56473	2.71812	2.33653	2.42343	2.83316	2.78139	2.86048
1447607_at	3.8664	3.79533	3.81536	3.88139	3.83026	3.99937	4.10683	4.06606	4.29329	4.07278	3.92658	3.95014
1443848_at	4.13114	4.14768	4.01298	5.01719	4.61551	4.12003	4.46596	4.51083	4.31155	3.954	3.98074	3.95259
1452408_at	3.59346	3.55362	3.79031	3.60967	3.647	3.69838	3.65944	3.76119	3.86491	3.44296	3.67481	3.5538
1445118_at	5.0627	4.99773	4.63634	5.05939	5.04603	5.01169	5.3064	5.04862	5.15744	4.70164	5.09369	4.62077
1441691_at	2.50311	2.7723	2.3229	2.35126	2.43571	2.52701	2.64959	2.62036	2.64977	2.85819	2.85666	2.94979
1444560_at	4.16646	4.63099	4.74684	3.74585	4.22188	4.25246	4.11143	4.26802	2.96942	4.36543	4.89599	4.673
1445283_at	2.73853	2.85891	2.775	2.94539	2.93285	2.72659	2.9462	3.11329	2.9369	2.78551	2.91577	2.66352
1446184_at	3.24736	3.80388	3.80648	4.07278	3.80814	3.85331	4.14671	3.95777	3.9236	3.70399	3.57313	3.6237
1440601_at	4.22815	3.9295	4.30936	4.122	3.753	4.19451	3.60293	4.174	3.76559	4.4557	4.0534	4.51114
1447951_at	7.01794	7.26127	7.46859	6.98554	6.99011	7.07794	6.6033	6.56629	6.83293	7.02136	6.84399	7.00144
1419843_at	4.62835	4.31124	4.61594	4.47523	4.34768	4.34729	4.56429	4.34004	4.40486	4.12547	4.34029	3.97823
1458108_at	3.15822	3.19907	2.48078	3.03374	2.97566	2.93813	2.70661	2.78417	3.02244	3.27763	3.31114	3.23458
1442429_at	5.436	5.86451	5.78432	5.7204	5.2407	5.7204	5.22778	5.17214	5.06963	5.71732	5.97294	5.2851
1442688_at	2.66497	2.53347	2.61024	2.50274	2.64274	2.6651	2.56183	2.92859	2.81051	2.42087	2.68651	2.37838
1447208_at	4.17045	4.30243	3.90288	3.96587	4.01074	3.90959	4.26304	4.0105	4.14683	3.69838	3.85067	4.00865
1442109_at	3.96801	4.16976	4.19024	4.46911	4.09808	4.21958	3.93845	4.04847	4.64309	3.75129	3.6056	3.89285
1436527_at	5.87642	5.76594	5.85745	5.62353	5.9517	5.82859	6.1761	6.04292	5.82789	5.83864	5.7905	5.5157
1442462_at	4.40663	4.21994	4.39382	4.31763	4.31349	4.26654	4.53983	4.60057	4.39927	4.14458	4.50007	4.13173
1445916_at	3.98034	4.44578	4.17773	3.62302	3.74749	4.16841	3.13775	3.9575	3.22283	3.97129	4.20664	3.92716
1444495_at	4.62946	4.82866	5.08402	5.32059	4.86405	5.05796	5.03593	5.18452	5.05912	4.93397	4.55879	4.63693
1457188_at	3.35037	3.05439	2.76189	3.33974	3.47799	3.41098	3.09246	3.2279	2.98157	3.55565	3.30217	3.48819
1441297_at	4.34817	3.90669	4.3772	4.45094	5.31555	4.85613	5.02566	5.23172	4.69219	4.47687	4.17045	4.51114
1440628_at	4.41881	4.22815	3.95411	4.22363	4.66115	4.03205	4.47552	4.59877	4.03152	4.55705	5.17043	5.20238
1445626_at	4.8045	5.2575	5.67501	4.81041	4.6491	4.40244	4.71342	4.98086	4.82938	4.46011	4.39712	4.0609
1432589_at	6.89665	7.29321	6.85016	6.45879	6.49332	6.36608	6.11584	6.23111	5.52029	6.3404	6.47224	6.41855
1456386_at	6.99242	7.37413	7.52233	7.42647	7.58218	7.40571	7.41013	7.19491	7.5388	7.60862	7.90772	7.7197
1445978_at	2.56161	2.29661	2.59605	2.53233	2.37966	2.43802	2.23657	2.23836	2.3519	2.36082	2.53143	2.80098
1440610_at	3.888	3.9117	4.02805	3.6856	3.84079	3.69569	4.04894	3.57395	3.68052	4.12566	3.89325	4.54422
1440188_at	2.82127	3.30584	3.02308	3.29117	3.1576	3.20086	2.8672	2.87572	3.19145	3.36849	3.33224	3.19181
1445154_at	6.02823	6.31414	6.46606	5.52683	6.07047	6.20891	6.30681	5.74713	5.56779	6.50837	6.34987	6.45382
1440838_at	3.53108	3.81012	3.40712	3.29216	3.56993	3.7171	3.71873	3.8048	3.88139	3.16691	3.30064	3.71119
1447552_s_at	2.19606	2.35093	2.17269	2.1763	2.08086	2.11511	1.80366	2.02695	2.04854	2.13523	2.10633	2.14773
1445062_at	5.32577	5.43355	5.38849	5.67014	5.16256	4.79128	5.18639	4.85123	4.94743	4.49817	4.70379	4.22741
1458257_at	2.21373	1.99773	2.16291	2.24474	2.15898	2.34681	1.89734	2.03453	2.13806	2.63574	2.03701	2.44583
1458808_at	2.56488	2.68577	2.83664	3.0194	2.6467	2.952	2.8014	3.2214	3.15508	2.7818	2.69242	2.73435
1442493_at	3.01833	3.13019	3.09826	3.18168	3.04588	3.03398	2.62191	2.84761	2.90039	2.94836	2.93049	3.03653
1440351_at	5.57728	5.65746	5.92148	6.72468	6.21312	5.71031	5.5469	5.70157	4.96935	7.06424	5.44407	6.99114
1438002_at	3.22088	3.5692	4.00056	3.82803	3.5845	3.62302	3.62734	3.24943	3.47873	3.64258	4.22176	4.07209
1458633_at	4.00602	3.41222	3.55696	3.53261	3.78583	3.92575	3.21985	3.27744	3.35968	3.5996	3.6694	3.68338
1443592_at	5.64533	5.66152	5.61917	5.85644	5.10904	5.13466	5.58089	5.66459	5.29498	5.7819	6.2439	6.02224
1444401_at	5.04363	5.03452	5.32577	4.97587	5.41697	4.98252	4.61634	5.02062	4.99937	5.56834	5.13664	5.21135
1442474_at	2.93839	2.89562	2.82284	2.75044	2.73366	2.92517	2.84602	3.13365	2.692	2.7012	2.66797	2.50878
1459845_at	6.39684	6.78032	6.37189	7.15329	6.63329	7.00954	6.73836	6.63104	6.2582	6.10747	6.25542	5.92306
1447410_at	3.19526	2.8685	2.68621	3.0047	2.63504	2.90306	3.10267	3.5339	3.10953	2.59001	2.8334	3.0069
1446510_at	3.5645	4.31922	4.29261	4.9022	4.92503	4.50036	4.77316	4.69723	4.6482	3.62442	4.32535	4.32586
1427809_at	4.62588	4.75868	4.43977	5.03665	4.72901	5.19853	5.3895	4.91127	5.25555	4.8147	4.66606	4.92301
1440790_x_at	3.32815	3.33974	3.08989	3.03925	2.88839	3.11563	3.05643	3.03836	3.1237	2.8991	2.69504	2.95554
1446680_at	3.28029	4.14864	3.73875	3.57023	3.27072	3.13886	2.95359	3.25447	3.27763	3.75869	3.73121	3.53241
1457601_at	1.95205	2.19003	2.08155	2.16746	2.01474	2.09438	2.13416	2.25744	2.44769	2.04099	2.15421	1.98939
1459060_at	4.26377	4.74416	4.21576	4.18717	4.3739	4.19779	4.28878	4.17092	4.20374	4.96831	4.41868	4.5142
1447168_at	4.97751	5.10414	4.92869	5.49081	5.1942	5.40668	5.17684	5.29621	5.3762	5.25785	4.76535	4.88676
1446327_at	3.81948	3.85045	4.35162	4.19169	4.08472	4.28504	3.83425	4.20402	4.14615	3.67022	3.61663	3.79948
1441418_at	4.07954	3.43371	4.12254	3.91434	3.75375	3.83718	3.86118	3.69396	3.5429	4.41638	3.95518	4.1131
1444222_x_at	7.32498	7.1392	6.45409	7.6953	7.78661	8.0552	7.7707	8.45202	7.53796	7.41138	7.36028	6.81115
1431534_at	3.72141	4.1545	4.09736	3.78995	4.02224	3.85143	3.92342	3.66433	3.25537	4.48199	3.71026	4.34768
1457480_at	4.38843	4.66677	4.72697	5.26835	4.48775	5.32564	4.80667	5.20896	3.68943	5.33235	5.52122	5.53146
1442129_at	8.32676	7.84105	8.40878	7.35547	7.63086	8.15264	7.68152	7.88606	7.7592	8.36359	8.21329	8.24455
1447210_at	4.75651	4.58499	4.84752	4.8649	4.85336	4.80171	4.16722	4.27202	4.89946	4.70028	5.04181	4.88642
1457469_at	5.44357	5.4583	5.68598	5.37203	4.9171	4.68648	5.22013	5.57548	5.11143	4.99317	4.68473	4.88501
1441892_x_at	7.17198	7.84571	6.89906	6.50742	6.89865	6.87863	6.65822	6.14487	7.04047	7.2891	7.48096	7.12262
1440755_at	7.19474	7.98283	7.15211	7.8606	8.03602	7.85007	8.11765	7.98539	8.19902	6.44838	8.12048	6.91556
1458738_at	3.24529	3.17508	3.21908	3.02326	3.20891	3.27215	3.27979	3.22171	2.99513	2.94024	3.07266	2.69587
1441268_at	4.05277	4.33216	4.45587	4.43246	3.9742	4.40573	4.22256	3.84215	4.48741	4.47908	4.62749	4.87364
1445900_at	3.03998	2.92945	3.1115	3.24609	3.04412	2.8408	3.48836	3.04361	3.37444	2.85266	2.56086	3.20436
1442775_at	5.36271	5.36912	5.13257	5.1121	5.35794	4.85563	5.32101	5.22394	5.10019	5.07676	4.86903	4.60076
1457056_at	3.33974	3.38346	3.57225	3.6193	3.47857	3.44384	3.52144	3.36774	3.73989	3.12916	3.32787	3.38649
1446970_at	4.86779	5.38701	5.16558	4.58995	4.37842	4.59958	4.73648	4.67925	4.65976	3.8585	3.89176	4.71861
1443363_at	3.76465	3.67362	3.85637	3.906	4.0162	4.05845	3.69809	3.66606	3.68028	4.03874	3.86661	3.7131
1446530_at	4.54553	4.99516	4.96599	5.01062	5.22196	5.47032	5.36091	5.36109	5.38874	5.91854	5.81642	5.51032
1441675_at	2.47459	2.75291	2.74706	2.85613	2.85443	3.11081	2.74735	2.71548	2.84045	3.09371	2.8355	3.43687
1445514_at	5.02922	4.97587	4.74904	5.03307	5.06217	4.98644	5.04603	4.83289	4.68571	5.01349	5.2128	5.06629
1420244_at	2.71166	2.56111	2.9127	2.61517	2.8334	2.85235	2.47127	2.77608	2.60244	2.768	3.15619	2.86778
1440347_at	4.20454	4.62039	3.81744	3.56837	3.82278	4.13604	3.02104	3.2692	3.47459	3.73395	3.72488	3.83822
1459322_at	3.86017	3.70716	3.52492	4.101	3.83587	4.19499	4.02285	3.99189	3.89362	3.46464	3.52756	3.916
1420178_at	4.91786	5.57693	5.49323	5.2004	5.11666	5.20632	4.93219	4.84484	5.64971	4.28766	4.89903	4.39567
1459069_at	5.35587	5.47438	5.43621	5.50596	5.3415	5.33154	5.21661	5.51592	5.29919	5.51592	5.47181	5.63159
1444561_at	2.39064	3.02387	3.14578	2.75044	3.1058	2.84136	2.69967	2.36082	2.43557	2.64049	3.25856	3.28298
1443113_at	3.0721	2.58347	2.76505	2.85735	3.04277	2.80784	2.93672	3.28447	3.39627	2.79379	2.82173	2.95347
1447060_at	3.33451	3.4117	3.52667	3.28787	3.25232	3.15812	3.13289	2.82093	3.16769	3.31703	3.4114	3.13289
1443885_at	3.22088	4.13769	3.99846	4.21472	4.48128	4.69147	3.67481	4.34046	3.89665	4.46961	4.97368	4.44667
1447165_at	3.71966	3.61209	3.49913	4.037	3.59122	3.83975	3.50705	3.35889	3.56112	3.68605	3.91866	3.66891
1446953_at	4.74305	4.99758	4.75223	4.64	4.69319	4.7638	4.66936	4.78307	4.70144	4.37931	4.38972	4.69795
1446052_at	3.45896	3.38238	3.10177	3.23906	3.23279	3.27858	3.31211	3.32537	3.32044	3.10567	3.13377	3.18064
1446504_at	2.5	2.48689	2.79379	3.00513	2.65439	2.63327	2.39027	2.35809	2.42116	2.52509	2.66269	2.97149
1443492_at	3.31637	3.08352	3.56569	3.79584	3.79698	3.67764	3.63768	3.88129	4.20428	3.332	3.3968	3.76135
1438995_at	3.47762	3.44728	3.60992	3.73162	3.6927	3.44336	4.63537	3.74538	3.80839	3.73162	3.34253	3.55292
1447000_at	4.345	3.82774	4.15607	4.27842	3.87669	4.14124	4.24392	4.93219	4.33931	4.23009	3.96587	3.82278
1443189_at	3.11017	3.37183	3.0831	3.00057	3.21411	2.99724	3.10177	2.91227	3.106	3.50815	3.18237	3.23184
1441983_at	2.69242	2.74798	2.63622	2.74389	2.44008	2.63072	2.51401	2.51725	2.50295	2.76007	2.64587	2.62397
1445216_at	3.09133	3.25928	2.80868	3.0865	3.09472	3.16168	2.7831	2.96237	2.92195	3.14288	3.04207	3.21165
1446969_at	2.82785	3.08742	3.08138	3.15649	3.13411	3.00315	3.08615	3.11349	2.99113	3.66869	3.27215	3.15057
1425583_at	3.11995	3.22871	3.16691	3.09048	3.17864	3.2856	2.93966	3.0895	2.9992	3.04019	3.25846	3.22335
1459188_at	2.98858	3.08923	3.04723	3.3352	3.08495	2.99724	3.09638	3.00421	3.18934	2.94231	2.61962	2.95614
1446173_at	3.44178	3.28386	3.35822	3.52356	3.3715	3.52031	3.47885	3.34832	3.28986	3.11574	3.34399	3.08256
1449642_at	2.54933	2.87092	2.80754	3.0881	3.03762	2.68256	2.75125	3.04986	3.31176	2.85144	2.41098	2.60067
1442259_at	3.2652	3.14466	3.29845	2.87457	3.38337	3.38956	3.17613	3.70105	3.27471	2.81729	3.08371	3.04179
1458711_at	4.32653	4.43292	4.08801	5.08956	4.36915	4.8529	4.60219	5.04715	5.38684	4.56033	4.61551	4.14491
1445747_at	2.46222	2.48331	2.3234	2.57426	2.42133	2.38542	2.61526	2.52942	2.66781	2.52847	2.31154	2.45854
1438398_at	8.38074	8.45721	8.29361	8.80188	8.35945	8.43622	8.39996	7.9271	8.85906	8.80712	8.95957	8.88838
1447570_s_at	6.861	6.16108	6.65227	6.22462	6.5569	6.11544	6.23148	6.16729	7.52333	6.17647	5.66748	5.47503
1442826_at	4.98386	5.18678	4.73934	4.95507	4.94111	4.40847	4.63881	5.23503	4.56446	4.3121	4.17172	4.4475
1445668_at	6.86519	6.68684	6.26347	6.65838	6.82359	6.3941	6.34186	6.45341	6.48017	6.80093	6.70207	6.84673
1457284_at	5.90916	6.38087	5.98655	6.53722	6.36432	6.61721	6.47593	6.39757	6.80987	5.82859	6.10159	6.45006
1442717_at	4.70042	4.9186	4.87222	5.11979	5.11683	4.98215	4.88008	5.04592	4.73443	4.6399	4.74916	4.67961
1434585_at	10.23	10.0751	10.1493	10.2952	10.1401	10.0761	9.85805	9.95809	10.1912	9.8486	9.78428	9.76493
1443800_at	5.45852	5.69665	5.97265	4.79944	5.2128	5.28769	5.69665	5.81878	6.25736	5.05453	5.02412	5.86474
1444853_at	2.15168	2.35809	2.09341	2.13161	2.33844	2.089	2.20819	2.26111	2.14342	2.42754	2.28234	2.63165
1437867_at	3.6486	3.94986	3.80027	4.02576	3.63739	3.5541	3.35983	3.68698	3.51046	3.80058	3.81274	3.86445
1439216_at	2.41244	2.91651	3.30333	2.58554	2.76007	3.03072	2.4954	2.5329	2.90478	3.34099	2.90166	3.33489
1446084_at	5.40343	5.97655	5.9347	6.03845	5.98116	5.59497	5.78631	5.53727	6.27668	5.44164	5.43035	5.17921
1447329_at	3.22985	3.26473	3.08153	3.31421	3.55762	3.44968	3.25263	3.49074	3.30362	3.34484	3.79317	3.80908
1456688_at	3.62051	4.05242	4.09715	4.12516	4.60808	4.65197	3.83861	3.80154	4.20832	4.86682	4.89929	3.97002
1420062_at	2.98435	3.1687	2.73054	2.7971	3.02419	2.84885	3.26318	3.03877	3.62885	3.0881	2.95259	2.72125
1444975_at	2.32424	2.80399	2.29681	2.63953	2.38886	2.56229	2.91283	2.85007	2.44769	2.44907	2.23796	2.39399
1458138_at	5.10414	4.65991	4.72608	4.8297	4.80334	4.78617	4.93003	4.71026	4.85794	4.63194	4.5752	4.56564
1433204_at	6.15186	5.94906	6.12008	6.64844	6.76653	6.35384	6.33564	6.22069	6.931	6.08843	6.09601	6.08455
1446801_at	3.40968	3.49723	3.41573	3.55647	3.60218	3.707	3.56433	3.61962	3.39408	3.27701	3.36008	3.46492
1457016_at	2.64034	2.83525	2.73316	2.76841	2.58363	2.72995	2.48705	2.63702	2.68621	2.74137	2.87092	2.71536
1449667_at	5.21605	5.06299	4.83926	5.04381	4.79128	5.1077	4.95911	5.04715	5.31413	4.7356	4.80002	4.90786
1444308_at	4.27445	4.20248	4.15633	4.13434	4.30063	4.2122	4.09424	4.35629	3.96909	3.83469	3.87626	4.04052
1442435_at	5.12323	5.64366	5.56024	5.44319	5.61132	5.27611	4.59205	5.06115	4.60757	5.52457	4.87624	5.30094
1445015_at	3.1059	2.58684	3.0378	3.04466	3.16039	3.11607	2.69258	2.87965	2.74857	2.99513	3.01399	3.16965
1441167_at	3.08153	2.89543	2.7514	2.902	3.01279	3.21255	3.50141	3.43806	3.04869	3.13365	3.06015	2.67976
1458564_at	4.08972	3.92159	3.66981	3.79533	4.20521	3.93585	4.00273	4.026	3.948	3.79236	3.76214	3.52824
1447844_at	6.6517	7.43623	6.99718	6.55595	5.81249	6.39031	6.522	6.39574	5.53011	6.74087	6.89196	6.90817
1444047_at	5.65985	5.60071	6.10546	6.02015	5.2252	5.27448	5.21841	5.13002	4.29135	5.19926	5.7883	5.83883
1443624_at	5.31443	4.88812	5.65038	4.83519	4.26722	4.33972	4.99125	4.2789	4.69413	4.27663	3.73107	4.15264
1439655_at	4.11846	4.62961	4.72395	5.05994	5.26883	4.11055	5.48926	5.84367	5.52702	4.6251	5.43058	4.35149
1439218_at	3.18308	3.12273	3.19641	3.11339	3.18829	3.13019	3.24764	3.21234	3.10267	2.86368	3.00343	3.19024
1443533_at	5.06505	5.19319	5.45154	6.26658	5.80479	5.92089	5.71155	5.12722	4.83647	5.87231	5.43285	6.05861
1446466_at	5.34713	5.411	5.24399	5.44235	5.16132	5.38646	5.3038	5.23536	5.31075	5.12273	5.17495	5.0549
1455769_at	4.2428	4.58995	4.5879	4.67688	5.27691	4.86047	5.24009	5.09628	4.95932	4.9188	4.46222	4.70164
1445870_at	3.96569	5.18509	4.73207	5.60469	5.40131	4.82986	4.16646	4.87297	4.53816	5.08463	5.22043	5.53456
1446932_at	2.89543	2.54933	2.61281	2.76921	2.54781	2.70855	2.8409	2.90028	2.82524	2.59705	2.74197	2.59934
1440896_at	3.56059	3.30234	3.66415	3.953	3.68752	3.75058	4.11423	3.50357	4.00078	2.66045	3.58308	3.59369
1457090_at	5.15714	5.63879	5.34332	5.29605	5.3971	4.86923	4.7842	4.65976	4.65279	5.05249	4.93723	5.15559
1442172_at	5.74908	5.65665	5.75587	5.52779	5.63286	5.56024	5.76298	5.68689	5.65436	5.22078	5.61754	5.61041
1444131_at	3.7288	4.19753	4.25587	4.34817	3.9277	3.97446	4.2438	4.40364	4.86779	3.86724	4.23446	4.01938
1457178_at	2.89562	2.88967	2.87204	3.10177	2.87786	3.08979	3.02594	3.1548	3.53281	3.10215	2.73982	2.95737
1459435_at	4.81182	5.14401	5.01864	5.01299	5.27266	5.42362	5.66436	5.17452	5.20157	5.40869	5.92214	6.10637
1444578_at	4.95839	4.84018	4.60176	4.8607	4.60853	4.71729	4.44072	4.54919	4.42319	4.83772	4.69376	4.58263
1444227_at	2.96658	2.98784	3.42392	3.52772	3.55054	3.84575	3.67039	3.059	4.19451	4.04066	4.48174	4.21831
1420237_at	6.29349	6.15303	6.11513	6.6213	6.4532	6.34675	5.90153	6.58778	6.24012	5.95717	5.87082	5.88454
1441815_at	2.86066	3.00773	2.89959	2.85458	2.73969	2.73707	3.10542	2.92848	2.96768	2.82012	2.75469	2.96507
1434683_at	8.78166	8.88422	8.67055	8.7093	9.05506	8.92921	8.76786	8.97108	8.9878	8.79608	8.56414	8.66506
1420112_at	2.29732	2.23577	2.19847	2.17818	2.42905	2.32767	2.36322	2.38989	2.36712	2.32266	2.19141	2.19606
1442170_at	7.20038	6.77904	7.01938	6.70731	6.77764	6.78627	6.65471	6.72853	6.6681	6.46244	6.54018	6.45879
1439169_at	4.16295	4.76435	4.47634	4.45372	4.8849	4.65624	4.99072	4.85336	4.95126	4.14907	4.4284	4.8545
1419890_at	3.06866	4.66562	3.40277	4.54124	4.23929	4.42648	3.64106	3.40749	4.19662	4.33636	5.12787	4.50214
1431702_at	4.43599	4.38036	4.43551	4.68245	4.5359	4.55016	4.34331	4.36621	4.60908	4.61058	4.64473	4.5359
1445316_at	4.65894	4.63512	4.61486	4.58329	4.9022	4.63927	4.51976	4.41923	5.31345	4.46808	3.89985	4.31657
1457290_at	2.37322	2.32424	2.48475	2.72414	2.27858	2.40392	2.65451	2.46521	2.63201	2.37528	2.38904	2.27162
1443382_s_at	4.24566	4.77882	4.35136	4.6491	4.57187	4.98488	4.46896	4.33375	4.11858	4.57057	4.74961	4.67274
1432864_at	3.21429	3.05135	3.12338	3.17476	2.83014	3.25748	3.01338	3.24724	3.15553	3.4017	3.30734	3.42916
1446697_at	3.35175	3.35531	3.24344	3.66514	3.53819	3.46956	3.4325	3.47009	3.32787	3.10928	3.41749	3.11708
1441283_at	2.68789	2.63174	2.65337	3.06937	2.67162	2.5633	3.37941	2.74398	2.77536	2.41019	2.4382	2.76841
1445407_at	2.52734	2.54086	2.43802	2.65699	2.36618	2.72896	2.81784	2.5683	2.99987	2.65218	2.46753	2.43701
1447425_at	2.56161	2.46753	2.90086	2.53771	2.47833	2.35649	2.45904	2.47504	2.43444	2.60024	2.66269	2.80974
1441731_at	3.26228	3.55158	3.48296	3.8562	3.71396	3.53688	3.44714	3.82336	3.91044	3.54842	3.20785	3.44881
1445072_at	5.40912	4.62294	5.1065	5.23772	4.68163	4.8528	5.84065	5.00803	6.2468	5.22715	4.84584	4.86824
1443398_at	2.82605	3.21613	2.94104	2.68173	2.75487	2.70836	3.37209	3.3715	2.63966	2.82188	2.62683	2.68466
1459292_at	4.08566	4.28066	3.89176	3.59644	3.80679	4.1794	4.08814	3.92855	4.00121	3.63775	3.49901	3.83898
1443649_at	2.01206	2.00128	2.4822	2.36306	2.28994	2.19936	1.92073	2.40701	2.09913	2.45109	2.40097	2.58855
1442956_at	3.95191	4.2833	4.26604	4.31682	4.04909	4.35466	3.76416	3.70269	3.76559	3.86648	3.9753	4.55264
1441066_at	2.26323	2.60825	2.57486	2.28702	2.38638	2.43009	2.52915	2.44523	2.22115	2.14527	2.24989	2.09824
1443578_at	8.88856	8.63514	8.58017	8.41145	8.20709	8.41043	8.56393	8.12201	8.08388	7.88741	8.05931	7.9216
1443074_at	3.37819	3.52868	3.63095	3.52555	3.52926	3.55089	3.93359	3.707	3.83554	3.55404	2.96651	3.77992
1440087_at	2.50957	2.22851	2.43557	2.39657	2.32806	2.36126	2.36809	1.98805	2.23726	2.48141	2.33088	2.44621
1440028_at	5.31256	5.27508	5.70111	5.1054	4.87998	4.80551	5.63852	5.05695	5.1489	5.0903	4.772	4.79717
1429575_at	5.27526	5.03716	5.09971	5.18594	5.26381	5.35371	5.07288	5.1818	5.14526	4.80602	4.95855	5.08657
1444517_at	3.8604	4.25683	3.61728	3.50306	3.48048	3.30204	3.68123	4.59659	4.71083	3.61914	3.58746	3.98523
1445144_at	4.72113	4.96179	4.74741	4.63909	4.62741	4.57977	4.72165	4.73248	4.96179	4.73735	4.57889	4.53125
1447005_at	2.7502	2.75333	2.66064	2.87857	2.93977	3.07666	2.90213	2.73905	2.66887	3.10024	3.06161	2.77465
1442765_at	5.26906	5.57568	5.57496	6.40117	6.20648	6.09276	5.49266	5.85859	6.30372	4.79439	5.51708	5.64955
1446017_at	2.36322	2.31223	2.19761	2.37838	2.45854	2.61785	2.29784	2.40147	2.32055	2.60503	2.5114	2.39368
1457893_at	2.44008	2.40296	2.43499	2.54809	2.56713	2.9024	2.35231	2.80777	2.95467	2.26468	2.37945	2.47504
1446138_at	4.07476	4.07759	4.14089	4.2261	4.1062	3.88869	4.24065	4.14149	4.56373	3.79095	3.8387	4.29656
1440440_at	3.79496	3.68186	4.57212	4.00965	4.06455	4.76842	3.44118	3.35078	3.84575	4.79697	3.80944	4.22532
1446048_at	2.91379	2.51254	2.8256	2.87776	2.84036	2.67503	2.87598	3.01399	2.82208	2.57797	2.72387	2.71753
1459641_at	2.66497	2.93381	3.38285	3.53261	3.81231	3.13703	4.35629	3.55647	3.31371	3.0208	2.89186	3.33304
1440597_at	3.194	3.3724	3.38942	3.5892	3.53954	3.49913	3.73418	3.86648	3.20841	3.39666	3.1442	3.2718
1443544_at	5.13878	5.88757	5.67332	5.38744	5.22882	5.2233	6.02907	6.07923	5.2502	5.51092	4.88289	5.20305
1444979_at	2.84939	2.76933	3.14886	2.44649	2.86008	2.73366	2.82539	2.98566	2.99488	2.63878	2.60648	2.75088
1446713_at	2.99488	2.96456	2.82112	3.09029	2.86343	2.57946	2.99334	3.37912	2.99064	2.69791	2.87408	2.85469
1456855_at	3.25232	3.83939	3.00746	3.94681	3.803	4.04894	3.66721	3.87965	3.38667	4.12841	4.11039	4.00937
1445874_at	4.30868	4.39855	4.23606	4.16138	4.68196	4.69875	4.94298	4.75577	4.39967	4.3021	4.40146	4.31107
1441606_at	2.20377	2.68778	2.46319	2.60347	2.65809	2.54187	2.60427	2.55764	2.65567	2.32654	2.52028	2.20264
1447332_at	3.60992	3.82324	3.96866	3.74857	3.58228	4.12478	4.13161	4.21184	3.77172	3.84353	3.54315	3.61528
1457166_at	5.82439	5.94011	5.8837	6.39252	6.04728	6.24657	6.51314	6.14438	6.28684	6.32841	5.66929	5.84925
1442696_at	4.87001	4.15845	4.91581	4.70144	4.68512	4.46942	4.91914	4.5268	4.58	4.29135	4.3542	4.06074
1446518_at	2.65708	3.37845	2.99998	2.59967	2.66079	2.69083	3.12147	3.66571	2.76982	2.48816	2.57093	2.91124
1451885_at	4.12077	3.7377	3.91576	3.82299	3.7456	3.8982	3.81012	4.07759	3.83113	3.38905	3.66047	3.81683
1439203_at	4.10825	4.04811	3.8919	3.99169	3.94505	4.06879	3.78328	3.93494	3.36008	4.11321	4.06781	3.81816
1443240_at	2.62517	2.71426	2.59912	2.66471	2.56125	2.47459	2.9462	2.85525	3.0831	2.71296	2.61051	2.95328
1447340_at	6.56034	7.16325	7.40378	5.80303	6.32773	6.55153	7.0411	6.76629	7.0133	7.22126	7.55867	7.68554
1457609_at	4.71009	4.60462	4.66286	4.4131	4.46961	4.56823	4.598	4.43369	4.18184	4.47653	4.63537	4.95079
1441539_at	2.86625	2.49074	2.51512	2.79355	2.57369	2.67185	2.80639	2.9707	2.94343	2.72429	2.73393	2.58318
1458698_at	3.47094	3.71242	3.76559	3.62869	4.00926	3.78881	3.73472	3.79847	3.82091	3.62664	3.48591	3.57718
1443739_at	3.77866	4.22245	3.84661	4.71893	4.11252	4.42569	4.97499	4.64454	3.95092	4.46911	5.93702	5.80948
1446853_at	2.39285	2.19681	1.96279	2.43018	2.02065	2.22603	1.95025	2.0853	2.19293	2.54283	2.26937	2.31286
1444403_at	4.2511	4.89072	4.63255	4.56195	4.52821	4.57015	4.28079	3.8387	3.54374	4.53998	4.00722	4.62761
1441459_at	2.59111	2.68565	2.75314	2.88021	2.90944	2.78083	2.75252	3.16464	3.02139	2.73034	2.775	2.82584
1455783_at	4.1545	4.10239	4.03068	4.14864	4.18157	4.41815	4.14671	4.45312	4.2187	4.67633	4.32968	4.53758
1419784_x_at	4.91907	5.18639	4.9484	4.71718	4.88573	4.91581	4.6249	4.9202	4.52731	4.85354	5.0617	4.90382
1449639_at	2.99886	2.80825	2.5476	2.58844	2.56739	2.54077	2.52793	2.37075	2.2127	2.12197	2.09752	2.18258
1458718_at	3.71051	3.93065	4.01807	3.73593	3.80427	3.85331	3.65955	3.68269	3.97758	4.02955	4.17214	3.85546
1443216_at	2.3874	2.17447	2.44941	2.26083	2.38727	2.21831	2.25597	2.09995	2.33012	2.65902	2.3777	2.33387
1444938_at	2.31137	2.5412	2.4768	2.4142	2.49215	2.38846	2.60496	2.65937	2.66395	2.51704	2.50518	2.55945
1445157_at	5.87606	6.17853	5.5979	5.60382	5.7747	5.67781	5.94155	5.52321	5.96822	5.45852	5.11602	5.6535
1458917_at	5.73403	5.10608	5.7163	6.18509	5.52157	5.36423	5.42517	5.33673	4.98796	6.07465	5.53171	5.82568
1446908_at	5.68794	5.36014	5.68481	5.72754	5.72643	5.75208	5.63241	5.30024	5.40633	5.73132	5.56834	5.71785
1446069_at	3.15227	2.84192	2.73645	2.49497	2.79993	2.46767	3.26846	2.94198	3.03653	3.03482	2.65308	2.4142
1440603_at	3.55696	3.58775	3.64106	3.58308	3.65606	3.5664	3.75092	3.71885	3.67291	3.63978	3.69099	3.5022
1443451_at	4.06691	4.22774	4.00526	4.08814	4.15686	4.0486	4.09928	4.00937	3.88409	4.58363	4.24049	4.00836
1458573_at	4.87163	5.09354	5.25555	4.94228	4.6227	4.5879	5.28997	5.06192	4.76463	4.88224	4.53639	4.64413
1446602_at	4.07357	3.96779	4.15945	3.83061	4.15945	4.25639	4.2585	3.91712	3.88538	4.3991	4.27979	4.21648
1459321_at	2.50729	2.55276	2.54822	2.60515	2.50849	2.48535	2.73393	2.59822	2.62716	2.43464	2.4565	2.66443
1442381_at	5.83489	5.92214	6.07852	6.72172	6.34186	6.3266	6.26327	5.39171	6.39453	6.31304	6.57842	6.77873
1458147_at	2.60398	2.80825	2.55907	2.54312	2.49441	2.62716	2.37945	2.62467	2.78823	2.41802	2.23142	2.44431
1459248_at	2.96303	2.84144	2.63165	2.67976	3.35363	2.64926	2.76007	2.73345	2.85064	2.68105	2.0927	2.23596
1440744_at	3.69651	3.1754	3.45654	3.29896	3.50716	3.26589	3.37509	3.41318	3.48138	3.19274	3.17423	3.1593
1445096_at	4.2444	4.20139	4.27956	4.34266	4.14907	4.17366	4.43003	4.22655	4.41685	4.18278	4.31745	4.058
1436956_at	7.72101	7.59142	7.43623	7.71057	7.73694	7.89955	7.89636	7.97146	7.82131	7.77266	7.72746	7.70519
1458227_at	3.25691	3.28644	2.96	3.12147	2.53588	2.95221	3.13327	2.99334	2.82327	2.79883	2.5658	2.57295
1445983_at	3.33273	3.27562	3.55211	3.53785	3.05499	4.48828	3.4872	3.04112	3.56837	3.98992	5.11422	3.707
1458144_at	2.95908	3.43627	2.85965	2.7704	2.71536	2.89448	3.03149	2.8811	2.89875	2.52182	2.57811	2.80487
1445220_at	4.19451	3.92838	4.37855	4.07965	3.91305	3.86473	4.04724	4.20776	4.77606	4.13459	3.89847	3.76526
1445250_at	2.29661	2.2551	2.31962	2.33983	2.43174	2.27377	2.40833	2.49054	3.05868	2.13033	2.41244	2.42058
1420262_at	2.85515	3.08256	3.03237	3.2303	3.11193	2.96875	3.17849	3.26831	3.1372	3.29481	3.35564	3.43614
1459237_at	4.44905	4.47042	3.7464	4.91775	4.68315	4.85869	4.09701	4.64022	3.83614	5.01667	4.44012	4.75529
1459090_at	5.53926	5.41316	5.93301	5.60587	5.74562	5.83675	6.29459	5.59584	5.88078	5.47791	5.32754	5.72428
1445652_at	2.70796	3.51004	3.58467	3.84862	3.39103	3.36147	2.70046	3.19641	3.08537	3.82248	3.4163	3.3847
1443219_at	3.13789	2.9627	3.22283	2.767	2.88851	3.15733	3.06686	2.90166	3.23717	2.67312	2.86147	2.88944
1459645_at	3.0985	2.90493	3.03072	2.72693	3.40449	3.02104	3.47405	3.15812	2.77593	2.95443	2.50258	2.58329
1458246_at	3.20182	3.11755	3.05943	2.8355	3.28644	2.99261	2.9968	3.12519	2.80683	3.40294	3.39863	3.02244
1458804_at	2.3007	2.34462	2.23559	2.40008	2.22988	2.10778	2.37903	2.22557	2.11853	2.33831	2.39267	2.60674
1445008_at	5.05442	5.47001	5.77756	5.87173	5.72719	6.18301	5.08188	5.56903	5.00911	5.76422	5.35326	6.26878
1459473_at	2.81703	2.97086	3.194	2.98406	3.08352	3.34	3.01893	3.0377	2.9783	3.86704	3.16054	3.19073
1460152_at	4.09791	4.1503	4.28468	4.51735	4.36899	4.2751	4.21907	4.37274	4.31117	3.96807	4.14149	4.24403
1457510_at	4.30838	4.74548	4.29309	5.70738	4.47711	5.00471	4.08003	4.62238	4.39054	5.06578	4.91941	4.89967
1420285_at	5.46257	5.43762	5.65038	5.55892	5.63051	5.81021	5.56174	5.73954	5.62448	5.23082	5.59318	5.44377
1447396_at	4.82678	4.82045	4.63159	4.84829	5.11299	5.00098	4.84208	4.96645	5.09383	4.52451	4.73037	4.92642
1446178_at	4.45022	4.20745	4.07028	4.44153	4.31117	4.26377	4.35803	4.1865	4.23958	4.6625	4.36588	4.4378
1443070_at	5.13151	4.96158	4.58535	4.70966	4.84539	4.71809	4.56596	4.47889	4.3747	4.64995	4.82881	4.72165
1441529_at	5.15426	4.59625	5.22531	4.62441	4.55579	4.66391	4.50148	4.81866	4.20198	4.21145	4.12628	4.01686
1445361_at	3.59836	3.49343	3.56864	3.35426	3.46079	3.45106	3.50892	3.16757	3.70357	3.76979	3.61962	3.70819
1443207_at	3.89665	4.21312	3.89464	3.72308	3.9173	3.8992	3.99736	3.72534	3.69031	3.93006	3.99476	4.49368
1446243_at	2.72245	2.88901	2.75709	2.54325	2.80807	2.44751	2.66045	3.09785	2.74015	2.75541	2.49817	2.29909
1445803_at	3.13172	2.99605	3.2643	2.95942	2.99001	3.0468	2.89723	3.12813	3.41653	2.77067	2.78566	3.059
1443418_at	4.0343	3.85599	3.65837	3.87494	3.85232	3.79374	3.30204	3.64799	3.8332	3.91832	3.98594	3.7446
1446566_at	5.22964	4.9389	5.49693	4.96886	5.75028	5.2252	5.24293	5.31523	5.50749	5.11159	4.78952	4.86177
1459408_at	4.31247	4.67118	4.61088	4.51906	4.78324	4.35587	4.52731	4.05845	3.62747	4.8107	4.3751	4.45291
1436278_at	7.25646	7.56692	7.71696	7.086	7.2958	7.16383	7.14095	7.43156	7.1883	7.19084	6.73669	6.9079
1419772_at	5.0089	5.00843	4.21907	4.59704	4.44386	4.78907	4.67888	3.83469	4.21648	5.21591	4.62428	4.66069
1457346_at	4.13723	3.6201	4.08972	3.81247	4.14055	3.85143	3.94477	3.66682	3.79395	4.23693	4.00501	4.09791
1442228_at	3.20166	3.57903	3.31433	3.50494	3.46569	3.28658	3.34936	3.25999	3.43687	2.7915	3.25704	3.15696
1439291_at	4.62198	4.71563	4.88234	4.78177	4.83885	4.68571	4.84172	4.90712	4.80171	4.8136	5.33935	5.15871
1442117_at	4.74632	4.78907	4.81528	4.8662	4.62918	4.58184	4.61904	4.42569	5.04133	4.50477	4.07826	4.47139
1447374_at	7.44151	6.88461	7.44026	7.776	7.55235	7.47757	6.77353	6.82889	7.43131	7.57204	7.16613	7.71792
1447968_at	3.44553	3.30708	3.16757	3.62843	3.44051	3.46502	3.27533	3.42673	3.4925	3.64649	3.42714	3.78385
1446378_at	3.3242	3.1432	3.24544	3.18127	3.29254	3.33119	3.39554	3.32005	3.5208	3.27043	3.36283	3.12015
1456960_at	2.6617	2.90073	2.64685	2.65663	2.81812	3.00281	3.13833	3.11574	2.64977	2.77727	2.37147	2.73707
1444530_at	5.19727	5.19979	4.70984	5.83918	5.37722	5.63483	5.30711	5.51434	5.68084	5.79092	5.70018	6.18447
1446863_at	4.24579	4.14549	4.0586	4.39684	4.12705	4.05553	4.01807	4.16535	4.17122	3.95723	3.95026	3.90945
1442985_at	2.18053	2.05235	2.08414	2.08358	2.03658	2.07316	2.30209	2.07249	2.00851	2.17513	2.44366	2.28916
1445420_at	2.23894	2.58918	2.34479	2.2835	2.47037	2.14869	2.22115	2.16527	2.30186	2.33818	2.42357	2.64193
1430772_at	3.07063	2.91757	2.6773	2.90318	2.90732	3.00746	2.9649	2.83029	3.12425	2.6989	2.80046	2.79164
1442535_at	4.60697	4.95047	4.97986	5.56703	5.41041	5.09508	5.56287	4.99437	5.3096	4.45085	4.94559	5.13383
1435629_at	2.79869	2.91552	2.74706	2.7391	2.65832	2.80236	3.08023	2.83216	2.79033	2.66808	2.7699	2.77642
1440577_at	5.12232	5.20453	5.55481	5.48835	5.46578	5.61791	5.52977	5.51592	5.70553	5.44181	5.28333	5.35747
1447285_at	3.02279	2.79211	2.82846	2.91318	2.84829	2.92798	2.77567	3.06202	3.08153	2.71721	2.67776	2.91931
1430260_at	2.81853	3.13815	3.08939	3.20249	3.44479	3.15318	2.97326	2.9058	3.17069	3.17027	3.62317	3.16329
1459162_at	5.2618	5.59851	5.29593	5.10298	5.12061	5.44622	5.04357	5.27726	4.35978	5.15357	5.26773	5.85115
1446195_at	2.60894	2.78486	2.77422	2.75469	2.67326	2.61984	2.7566	3.09418	2.69738	2.71852	2.45327	2.69107
1442670_at	4.20158	4.11564	4.42151	4.42363	4.52789	4.53456	4.20792	4.40457	4.21283	4.27828	4.58922	4.62986
1440863_at	3.41797	3.95764	2.95587	3.97605	3.36218	3.42975	3.95657	3.93269	3.98697	4.32148	4.32985	4.84366
1445448_at	5.48049	5.37122	5.44153	5.71286	5.54591	5.64671	5.67959	5.38673	5.77631	5.43117	5.3038	5.51032
1457241_at	4.9406	4.19072	4.40269	4.46238	4.27938	4.20077	4.58499	4.75827	4.80739	4.52571	4.09063	4.38483
1444608_at	4.52873	4.75924	4.31809	4.19767	4.14569	4.20813	4.13738	4.07582	3.89932	4.29728	4.11089	4.41923
1442401_at	4.55016	4.07954	4.02124	4.66577	4.55353	4.84457	4.04024	4.07187	4.0866	4.33023	4.17157	4.86959
1446832_at	1.92683	1.96622	1.98865	2.07688	2.06902	1.83381	1.8231	1.80366	2.16099	2.11992	2.06679	2.21657
1446213_at	3.25555	3.98609	3.46657	4.17735	3.88716	3.95092	4.04433	3.41653	3.62547	4.076	4.63439	3.90866
1460577_at	9.49755	9.56749	9.58419	9.34188	9.50456	9.51994	9.32899	9.32944	9.23197	9.36677	9.39181	9.43628
1427803_at	4.51782	4.9736	4.5255	5.00926	5.24902	5.1056	5.10321	5.02551	5.01384	5.52501	5.0698	5.45894
1457114_at	5.51149	5.39152	6.07708	5.64167	5.55707	5.72754	5.4802	5.10395	5.70365	5.56779	5.86206	6.33165
1446950_at	2.8408	2.49345	2.59291	2.84224	2.54419	2.89333	3.15508	2.9023	2.7453	2.41033	2.72693	2.75243
1441574_at	3.22344	3.1698	3.13744	3.26288	3.23362	3.03324	3.29407	3.46397	3.59357	3.31326	3.30958	3.2421
1447163_x_at	3.70141	4.08642	3.82615	3.49889	3.39691	3.52254	3.69747	3.91179	3.90349	3.82248	3.54992	3.24513
1444971_at	3.30039	3.32295	3.15342	3.4951	3.55353	3.57365	3.44808	3.11397	3.27394	3.68687	3.9801	3.20713
1442249_at	4.62761	4.83562	4.87604	4.90342	4.70984	4.70256	4.76975	4.50206	4.22402	4.73239	4.75541	4.78105
1432629_at	4.71139	5.04291	4.67323	5.11422	4.74416	4.69413	4.41983	4.69466	4.58263	4.74208	4.77264	5.13696
1442721_at	3.46741	3.1424	3.44627	3.933	3.99004	3.88556	3.91477	4.5325	4.90128	4.18529	3.65132	4.07826
1442473_at	2.16311	2.28848	2.28737	2.35602	2.46789	2.44751	2.41457	2.29402	2.45363	2.78528	2.40365	2.52397
1440488_at	1.8487	2.10531	2.13806	2.20264	1.9453	2.09868	2.20135	2.80777	2.18276	1.73112	2.17427	2.14773
1447600_at	2.51555	2.44736	2.61984	2.5171	2.53386	2.57935	2.8061	2.50929	2.70371	2.50245	2.46674	2.59954
1435583_at	3.75727	4.11014	3.77248	3.79518	3.74157	3.67266	3.83048	3.88691	3.74499	3.69651	3.47473	3.68896
1445555_at	3.1004	3.09395	3.70995	2.85948	2.85932	2.87625	3.28732	2.99513	3.51319	2.77826	3.06831	2.84848
1443105_at	3.75129	3.77551	3.25527	3.21298	3.35564	3.50102	3.46965	3.53359	3.66121	3.24575	3.32624	3.27858
1457202_at	5.08671	3.97303	4.10825	4.56503	4.40067	4.80974	4.63369	4.27434	4.49567	4.93397	4.83548	5.32461
1445567_at	2.58413	2.72721	2.58069	2.67837	2.71895	2.63542	2.55945	2.61785	2.48345	2.72376	2.65546	2.59404
1446054_at	3.01034	2.97709	3.02139	2.73735	2.83501	2.71678	2.69409	3.21423	2.66108	2.30932	2.84061	2.4189
1444891_at	3.15565	3.13833	3.00803	3.1264	3.23616	3.32575	3.27259	3.41949	3.34749	2.98454	3.36283	3.12052
1457286_at	4.7029	4.50839	4.65831	4.86959	4.2689	4.84484	5.02203	4.91297	4.63764	4.14434	4.77286	4.44509
1459371_at	5.19727	5.32623	5.36326	5.41137	4.9805	4.98281	4.73345	4.69112	4.75343	4.68222	5.3093	5.1881
1459564_at	6.50325	6.61383	6.26598	6.39684	6.38989	6.15602	6.53323	6.21097	6.44374	6.21392	6.13076	6.17818
1446125_at	2.17062	2.18132	2.08976	2.133	2.14881	2.33799	2.14695	2.04411	2.05011	2.16527	2.17101	2.24414
1445478_at	3.42326	3.64156	3.23089	3.37196	3.40185	3.23957	3.36352	3.28472	3.23878	3.52741	3.33399	3.79746
1447383_at	6.03861	5.97377	5.80256	6.10525	5.90388	5.85957	6.14188	6.18279	6.34144	6.1713	6.03198	5.82859
1429676_at	3.28878	3.30527	3.04284	3.33587	3.42326	3.36413	3.45693	3.25782	3.21508	3.28174	3.64376	3.74601
1444412_at	4.57889	4.22655	4.49224	4.34439	4.41519	4.33577	4.49358	4.46429	4.29354	4.28238	3.97844	4.31835
1457910_at	3.46956	4.07635	3.91245	3.13289	3.25208	3.48805	3.43522	3.30562	3.07934	3.67362	3.99313	3.35837
1459787_at	4.55741	4.44358	4.33577	4.54656	4.50687	4.4844	4.50335	4.62629	4.50113	4.40629	4.52489	4.21472
1442463_at	3.42818	3.78208	4.2352	4.18703	4.32274	4.20896	4.52005	4.94534	4.43118	4.15297	4.43415	4.06815
1444129_at	3.71728	3.61065	3.77118	3.75753	4.12478	3.75709	3.90624	3.82486	3.74869	3.5346	3.58883	3.74066
1436844_at	9.13955	9.58158	9.5412	9.61268	10.0014	9.93385	9.95306	10.0472	10.1417	10.0056	9.59329	9.57709
1459169_at	2.54849	3.00221	2.72019	2.55543	2.70643	2.68534	2.53991	2.71797	2.29842	2.28142	2.36885	2.07912
1432932_at	2.99488	2.87369	2.70782	2.70371	2.86353	2.68789	2.75745	2.65439	2.63927	3.34078	2.64168	2.99113
1444099_at	3.75753	4.0325	3.84288	4.33916	4.02494	4.07772	3.96063	4.27624	4.06002	3.81375	4.00992	3.77305
1444977_at	4.71695	4.09409	4.31297	4.22805	4.54965	4.39552	4.38079	4.15438	4.02759	4.50206	4.43589	4.56224
1457814_at	4.80359	5.41784	5.09904	5.01676	5.08551	4.99058	5.21242	4.60603	5.15559	4.75279	4.29515	4.70966
1457411_at	6.50639	6.51626	6.71439	6.46938	5.86931	6.17144	6.37886	6.34102	6.39488	5.75363	5.71785	6.43657
1443938_at	8.25973	8.11864	7.86713	7.70232	7.87696	8.0849	8.19377	8.03709	8.19641	7.84105	8.00228	7.87918
1457132_at	4.5358	4.27313	4.34054	4.12619	4.88876	4.6019	4.99992	5.0188	4.58296	4.55488	4.65345	4.05532
1444794_at	4.77481	4.58831	4.63623	4.72044	4.56642	4.64575	4.53338	4.58535	5.00457	4.54389	4.46334	4.43734
1420256_x_at	4.99643	4.32719	4.67274	4.20248	4.87948	4.39111	4.76041	4.70903	4.86581	4.45225	4.38395	4.35273
1439915_at	2.88319	2.7204	2.84224	2.74235	2.54476	2.60201	2.55907	2.33929	2.07955	2.54502	2.52159	2.54921
1440536_at	3.98019	4.12129	3.97071	4.17576	4.04847	4.02372	3.89806	4.0772	3.84593	3.92798	4.4803	4.16632
1459698_at	3.96801	4.10259	4.14239	3.99452	4.17433	4.17045	4.30102	4.35887	3.91821	3.93191	4.07567	3.89104
1444088_at	3.01151	2.95467	3.09098	3.32828	3.0823	3.23417	2.78453	3.1115	3.18368	3.40113	3.09617	3.27418
1446910_at	2.41235	2.73841	2.37631	2.50031	2.58096	2.67625	2.69572	2.66703	2.66647	2.50849	2.59242	2.33941
1440420_at	4.70164	5.05577	4.74265	4.34993	5.07207	4.80377	4.47281	4.90092	4.10024	5.60275	6.21591	4.29309
1458736_at	2.2949	2.22897	2.2311	2.38276	2.0336	2.15421	2.05513	2.16008	2.24651	2.30962	2.4115	2.25141
1437854_at	3.38183	3.31401	3.33626	3.06544	3.33304	3.16528	3.25138	2.88686	3.0438	3.01736	2.74464	2.78835
1438593_at	2.65466	2.74301	3.22289	4.02302	3.02045	3.80584	3.92593	3.82481	3.98609	3.13365	3.30708	3.71431
1444978_at	3.8238	4.23533	3.7678	4.14864	4.7526	4.42235	4.25937	4.76813	3.4452	5.14497	4.29354	5.16525
1442224_at	4.30912	4.43551	4.28642	4.14637	4.44386	4.46011	4.38913	4.40532	4.646	4.23103	4.36196	4.26825
1459410_at	2.61931	2.90086	2.68666	2.98126	2.6989	2.94689	3.06417	2.77804	2.92334	2.74288	2.70661	2.7221
1444620_at	2.47459	2.42736	2.42858	2.23156	2.45487	2.55247	2.44474	2.81853	2.3678	2.29874	2.30088	2.3514
1442424_at	2.91493	3.82158	3.17069	4.65295	3.56421	3.53971	3.00746	3.49625	3.17741	4.22641	3.71141	3.75927
1445612_at	3.43522	3.03822	3.54855	3.05823	3.43907	3.05311	3.66546	3.37463	3.57956	3.38799	2.86312	3.28619
1445319_at	3.3962	3.15362	3.19455	3.76057	3.50762	3.47185	3.51983	3.12239	3.14578	3.43027	3.45693	3.6503
1458684_at	5.86876	5.81454	5.94223	5.91776	5.74948	5.91253	6.25272	5.70352	6.32955	5.94048	5.52157	5.85124
1444810_at	3.28644	3.09695	3.336	4.03659	3.67539	3.44376	3.48375	3.38836	4.05716	3.29311	3.07386	3.38514
1441351_at	2.73137	3.22303	3.60749	2.99261	3.24534	3.35151	2.97031	2.79898	3.14454	3.31354	3.85893	3.17263
1445083_at	3.14762	3.14488	3.33251	3.33294	3.06406	2.93729	3.26944	3.34131	3.23944	3.01267	2.99754	3.22645
1458697_at	3.65733	3.82278	3.87646	3.50258	3.59663	3.6626	3.79715	3.6767	3.47702	3.52211	3.4202	3.5029
1445638_at	2.26369	2.24556	2.45639	2.56431	2.4994	2.66276	3.00008	2.62432	2.49953	2.6001	2.42145	2.36712
1442636_at	2.63531	3.15391	2.7818	2.75603	2.72194	2.81537	2.74514	2.62219	2.50818	3.21365	2.75099	2.80259
1441872_x_at	4.19937	4.00792	4.17035	3.87626	4.11678	4.12516	3.90881	4.09456	4.16646	4.22214	4.13303	4.41685
1459483_at	3.59198	3.48591	3.60031	3.62942	3.52851	3.57501	3.4722	3.4409	3.33946	3.36937	3.71612	3.65606
1445859_at	4.04702	3.68085	3.63952	3.91639	3.40185	3.79847	4.052	3.69201	3.72358	3.1994	3.41932	3.73916
1454543_at	4.06381	3.69688	4.00937	4.42807	4.28512	4.2349	4.29007	4.29844	4.53363	3.93407	4.34029	4.08972
1441435_at	5.50113	5.7531	5.83918	5.86952	6.07943	5.7579	5.75978	5.59757	5.58964	5.93077	5.67574	6.11679
1459461_at	4.10405	3.81843	3.91676	4.14864	4.32862	4.1691	4.25509	4.69865	4.69486	4.48792	4.06381	4.24006
1447318_at	2.55434	2.59983	2.48567	2.52988	2.39267	2.57829	2.52107	2.65663	2.64977	2.32704	2.63855	2.36797
1459691_at	4.20824	4.19881	4.36453	4.25131	3.63081	3.43352	3.70219	3.59663	3.2255	4.04782	3.81145	3.84661
1442335_at	7.00057	6.57601	6.85744	6.80004	6.64376	6.62083	6.91513	6.66961	6.83548	6.07708	6.469	6.82624
1444208_at	2.60328	2.60767	2.47381	2.50562	2.6859	2.7132	2.53157	2.37275	2.59605	2.44116	3.12076	2.81129
1444855_at	4.9	4.67907	4.64633	4.85931	4.68633	4.7033	4.60576	4.70155	4.36621	4.7167	4.78924	4.72146
1459301_at	3.47576	3.62698	3.33845	2.92012	3.3505	3.61004	3.41914	3.17893	3.61546	3.05033	2.96278	3.18093
1425469_a_at	3.22088	3.37845	3.30755	3.75573	3.37667	3.29921	3.6085	5.54197	3.46819	3.34149	3.29668	3.28853
1460153_at	4.12722	4.28587	4.41422	4.3037	4.09129	4.08246	4.59507	4.44764	4.30336	4.36465	4.03403	4.27857
1446583_at	3.31048	3.84575	3.21648	2.95338	2.99866	3.24182	4.04961	3.31371	4.43449	3.32941	3.2492	3.61579
1445055_at	2.65022	2.26837	2.31489	2.49026	2.31268	2.21757	2.39199	2.4822	2.50547	2.26468	2.03608	2.37631
1442916_at	3.44553	2.92074	2.91704	3.20891	3.21759	2.88182	3.04318	3.03041	2.8949	3.404	3.09029	3.4037
1447424_at	3.61102	3.62362	3.61343	3.75183	3.8562	3.707	3.64211	3.56796	3.75092	3.72982	3.82745	3.70995
1442734_at	2.82618	2.06061	2.60825	2.84325	2.98974	3.23957	3.47815	3.00586	2.96954	2.62683	2.8872	2.71353
1444072_at	4.67105	5.62819	5.48643	5.68766	5.80775	5.81117	6.07543	5.76202	6.2264	5.67397	5.33331	5.6856
1441797_at	5.9206	5.76123	5.58943	5.90968	5.96327	5.69265	5.94617	6.55796	6.11355	5.68298	6.06149	5.9044
1438848_at	5.12674	5.67266	5.52135	5.2561	6.78701	5.7163	5.01848	5.44097	5.65253	6.18246	6.3406	5.73132
1458920_at	3.53688	3.82976	3.91061	3.87965	3.81902	3.5906	3.77786	3.38094	3.58871	4.28066	4.46151	3.4351
1447451_at	6.05086	5.76298	5.70352	4.63764	5.54093	5.41159	5.16928	5.20725	5.42475	4.44667	5.0911	4.84086
1447486_at	6.01114	5.7919	5.96934	5.49491	5.91497	5.69168	5.76312	5.6141	5.889	5.64335	5.59718	5.14462
1456957_at	5.72298	6.15689	5.99407	6.02312	5.49376	6.14506	5.82543	5.74524	5.74682	6.08013	6.23948	5.97442
1447152_at	2.72376	2.92714	2.90662	2.91636	2.85613	2.90381	2.88967	2.77407	2.82248	2.84939	3.19145	2.94053
1449721_at	3.87005	3.71632	3.81247	3.94157	3.64013	3.44568	3.57974	3.61245	3.71112	3.31114	3.42752	3.51401
1443526_at	4.6301	5.79566	5.33731	5.75567	5.18452	5.5377	5.09327	4.81364	4.78786	5.89195	5.17721	5.36109
1445847_at	3.59744	3.60682	3.78726	4.06703	3.87705	3.953	3.90204	3.89556	3.72763	3.51368	3.57775	3.86161
1458389_at	4.08519	4.22512	3.82976	4.11693	3.9885	4.43433	4.48828	4.1565	4.21522	4.07403	3.87494	4.07667
1457850_at	2.3617	2.32321	2.23559	2.18597	2.04205	2.21238	2.2007	2.10713	2.09438	2.20561	2.25492	2.2311
1443507_at	2.67455	3.24288	2.71797	3.12128	2.8298	2.68455	2.5029	2.54312	2.57184	2.7048	3.05732	2.81748
1457340_at	2.98479	3.28518	3.1716	3.2321	3.14335	3.19417	3.83095	3.39442	3.22928	3.13693	3.19621	3.31371
1458001_at	2.22291	2.2673	2.4027	2.40591	2.22988	2.0766	2.40222	2.26513	2.29269	2.54638	2.35085	2.60902
1445114_at	3.63156	3.58367	3.52896	3.60015	3.62161	3.51733	3.8199	3.3676	3.56837	3.48788	3.4085	3.2692
1459325_at	4.11497	4.17281	4.25016	4.04894	4.30269	4.34331	4.50967	4.16211	4.22438	4.09044	4.21907	3.93418
1458908_at	2.08301	2.16572	2.13806	1.93074	2.00262	1.71312	2.09208	2.17062	2.34726	1.97673	2.00388	2.13485
1459047_x_at	3.45862	3.76075	3.05311	3.04458	3.15057	2.97915	3.71653	3.13921	3.54633	3.06781	3.19817	3.06937
1438891_at	2.93922	3.03089	3.0014	2.99654	3.15461	3.08011	3.15291	3.07053	2.95467	3.08781	2.86405	2.65207
1459028_at	3.47112	3.20277	3.39327	3.18761	3.54969	3.62302	3.29344	3.23079	3.30428	2.82481	3.09029	3.17696
1458819_at	2.79178	2.91957	3.09826	3.27943	3.09302	3.25402	2.84308	2.99287	2.8051	2.91986	3.06727	3.2475
1457559_at	4.11573	4.42289	4.2881	4.47711	4.83351	4.30851	4.32037	4.38913	4.67836	3.83954	4.3575	4.18942
1457306_at	4.22204	4.18204	3.79804	4.10144	4.4871	4.70223	3.95735	4.3577	4.20441	4.73169	4.2107	4.76928
1440149_at	6.33011	5.80537	5.16544	5.87489	6.14487	5.83376	6.06608	5.79025	6.50345	5.73403	5.53916	5.48603
1459947_at	4.36543	4.56473	4.50477	4.5148	4.56389	4.47281	4.2662	4.42063	4.65667	4.5932	4.74041	4.55849
1436637_at	3.0768	3.51004	3.57007	3.27259	3.55578	3.56943	3.18647	3.5674	3.14268	3.56659	3.53742	3.68807
1444756_at	3.64133	4.92421	4.20139	4.47265	5.23992	3.99029	5.36497	4.79551	4.80775	5.9454	6.01138	5.31007
1445405_at	4.38079	4.5444	4.45372	4.83194	4.6885	4.45646	4.55792	4.40054	4.55657	4.85597	4.66169	4.58663
1454275_at	6.10891	5.85124	5.81454	5.5472	5.75208	5.72319	6.00941	5.70644	5.80622	5.49118	5.83319	5.49129
1459378_at	2.84784	2.65325	2.52168	2.989	2.75709	2.53714	2.73614	2.90776	3.85769	2.54921	2.82645	2.61083
1445665_at	3.25391	3.46929	3.21892	3.23407	3.39571	3.48489	3.45934	2.99777	3.40907	3.53708	3.75508	3.38489
1442593_at	4.16097	4.54162	4.71984	5.5295	5.26316	4.52376	4.93646	5.01182	5.83639	4.58948	4.69824	4.76392
AFFX-18SRNAMur/X00686_3_at	14.0831	14.1004	14.0831	14.1307	14.1004	14.1307	14.0831	14.152	14.1307	14.152	14.152	14.152
1442924_at	2.48844	2.56086	2.49731	2.90634	2.43754	2.65466	2.72565	2.88734	2.68213	2.60316	2.61007	2.48159
1442673_at	3.66891	3.18193	3.41942	3.88895	3.51046	3.58441	3.65335	3.34253	3.5707	3.79273	3.83603	3.73027
1441739_at	4.30438	3.93169	4.53714	4.36003	4.37688	4.17735	4.28732	4.29411	4.058	4.32605	4.43018	5.00949
1442132_at	4.27424	4.29185	5.0188	4.37553	4.39205	4.15158	4.43529	4.54616	3.99169	4.62417	4.7392	4.80723
1442078_at	3.77613	3.72344	4.13624	4.47379	4.18374	4.31894	4.06394	3.66172	4.0705	4.46415	4.12922	4.10527
1444017_at	3.48955	3.27467	3.53614	3.63622	3.62302	3.65309	3.57376	3.901	3.78858	3.67291	3.34469	3.62534
1442681_at	4.81913	4.86793	4.83842	4.72395	4.74435	4.86808	4.39019	4.56373	4.81028	4.09293	4.37976	4.56542
1458241_at	4.09424	4.00283	4.29515	3.72763	4.60971	4.40201	3.51553	4.20885	4.01362	4.16088	4.22752	5.20051
1456973_at	5.00568	5.54632	5.16469	4.57378	4.35347	5.01528	4.71218	4.54616	4.34648	3.93742	4.41674	4.07002
1443427_at	4.37914	4.31124	4.11588	4.49343	4.22945	4.05845	4.31958	4.27499	4.48821	4.14976	4.29896	3.75676
1459613_at	2.12612	2.57919	2.53771	2.62571	2.49074	2.59834	2.26666	2.62501	2.23313	2.68789	2.39917	3.27544
1444659_at	3.57468	3.637	3.76295	3.81567	4.12976	3.85143	4.0908	4.07278	3.85944	3.85958	3.73219	3.88226
1440703_at	5.71649	5.52977	5.64487	6.14385	5.90856	5.72831	5.78995	5.72531	5.85661	5.7256	5.61335	5.37867
1442680_at	3.18934	3.51811	3.17946	3.07142	3.1308	2.67887	3.14268	3.31091	3.67893	2.86353	2.92877	3.29266
1459493_at	2.48546	2.71602	2.69673	2.92608	2.63712	2.86097	2.72693	2.91379	3.1623	2.65169	2.87598	2.50742
1457358_at	3.47392	4.05069	4.27066	3.72218	4.60259	4.0558	3.64971	4.47359	4.4077	3.7856	2.95413	3.80576
1440465_at	3.25794	3.33478	3.46834	3.46386	3.2441	3.401	3.65037	3.06657	3.3157	3.22522	3.0579	2.9627
1446103_at	3.44553	3.38369	3.37422	3.32771	3.10199	3.46599	3.39911	3.51611	3.6272	3.07666	3.17878	3.55308
1439596_at	3.09262	2.81624	2.65207	3.2083	4.17315	3.28919	2.94231	3.25157	3.01912	3.86371	3.41513	3.38275
1440552_at	4.39096	4.42963	5.8461	5.30036	5.55142	4.4814	3.825	3.63921	4.2532	4.81977	4.30336	5.04555
1458795_at	3.45505	3.3996	3.3664	3.48279	3.79518	3.46243	3.57667	3.86853	3.47495	3.56059	3.34058	3.34399
1440746_at	4.1074	4.55614	3.96866	4.26562	4.63675	4.40477	4.5976	4.65831	4.30646	4.55278	5.01754	5.08929
1420206_at	2.45565	2.6603	2.61684	2.50742	2.32535	2.20313	2.54649	2.34904	2.57981	2.18159	2.1857	2.48412
1442390_at	5.6198	5.50695	5.63448	5.89449	5.69229	5.54359	5.70365	5.85506	5.52424	5.33217	5.42099	5.66239
1443689_at	2.63622	2.88686	2.88518	2.83331	2.71785	2.75417	3.6622	2.78139	2.83268	2.71785	2.77578	2.63587
1441555_at	3.14673	3.16655	3.27701	3.09085	2.94279	3.52629	2.96781	3.15795	3.16528	3.50404	3.34566	3.22768
1459219_at	5.06312	5.53571	5.69468	5.76736	5.68967	5.35021	6.11292	4.60363	4.39888	6.3489	5.44357	5.76389
1443489_at	2.88145	2.627	3.53954	3.11466	2.67655	3.61471	3.10142	2.80974	2.78528	3.88409	3.33587	3.18368
1446572_at	2.95474	3.19785	2.92431	3.38591	3.20155	3.18168	3.1039	3.25457	3.00032	3.6581	3.23172	3.21098
1420288_at	6.03761	5.90943	6.09541	5.50982	6.90191	6.09571	6.0999	6.57635	5.71298	5.20535	6.13734	4.4939
1443661_at	2.69918	2.72888	2.80883	2.41244	2.64034	2.76577	2.68404	2.80374	2.95145	2.66012	2.74639	2.36847
1459062_x_at	2.9041	3.97324	3.80115	3.90366	3.80522	3.75538	4.05079	3.95226	4.22491	3.69688	3.53281	3.6833
1443674_at	3.4283	3.38205	3.45215	3.6323	3.39209	3.54992	3.64789	3.76601	3.48231	3.39571	3.61065	3.39139
1419790_at	3.12577	3.01547	3.00113	2.96077	3.06986	3.11813	3.18934	3.02988	2.9938	2.98418	2.94814	2.95467
1419780_at	4.24762	3.99004	3.88659	4.13094	4.32454	4.38095	4.04041	4.24905	4.35612	4.12478	3.96036	3.90349
1439729_at	4.4116	4.30851	3.69224	4.70624	4.63202	4.52858	5.11683	4.56415	4.66055	4.49894	4.22129	4.4861
1445820_at	3.35889	3.52611	3.31822	3.56398	3.56137	3.20209	3.28174	3.25598	3.3676	3.55913	3.40619	3.49467
1441460_at	2.55834	2.76172	2.51097	2.4988	2.69648	2.58096	2.62607	2.57919	2.49616	2.44649	2.33088	2.49392
1442080_at	3.44872	4.01316	3.55075	4.12732	4.03068	4.07229	4.08787	3.81132	4.18022	4.10845	4.31228	4.62986
1426060_at	7.2815	7.37076	7.33116	7.49354	7.45095	7.31373	7.50872	7.38319	7.47186	7.70727	7.44716	7.59951
1441844_at	3.77992	3.8777	3.9378	3.84433	3.38456	3.60592	3.87494	3.38514	3.63888	3.64485	4.3846	3.97286
1451930_at	3.94216	4.11039	4.23296	4.03118	4.42466	4.2297	4.43208	4.19721	4.0119	4.0409	3.4167	4.09997
1459462_at	4.30116	4.62417	4.1794	4.45143	4.076	4.36196	4.16953	4.05522	4.20984	4.38331	4.48877	4.27986
1460023_at	2.99064	3.3352	3.13703	3.5541	3.67281	3.43565	3.40211	3.52868	3.76559	4.02061	3.89149	3.57251
1446395_at	3.0148	3.15942	2.83774	2.6511	2.91679	3.14613	3.19312	3.06015	3.68338	2.78537	3.08267	3.04529
1444285_at	4.86199	5.02668	5.41697	5.1489	5.20632	5.05109	5.36765	4.45194	4.63346	5.2383	5.34506	5.12674
1440554_at	6.33896	5.9581	6.21874	6.33418	6.35547	6.48709	6.26553	6.05906	5.98783	5.94971	5.95717	5.82719
1447413_at	5.45078	5.89038	5.59812	5.85461	6.23348	5.57254	6.08246	5.85422	5.73121	5.48437	5.26017	5.80327
1444772_at	2.58844	2.43905	2.63622	3.16001	2.88338	2.5014	2.51778	2.23657	2.34726	2.52509	2.61243	2.85891
1445132_at	5.02978	5.4024	5.45995	5.96075	5.21577	5.39879	5.40692	5.51032	6.06718	5.07252	5.13351	5.453
1445554_at	2.67214	2.3779	2.30111	2.45816	2.52356	2.26782	2.38576	2.35616	2.21149	2.56641	2.34501	2.74288
1444926_at	1.90331	2.29784	2.28859	1.97372	2.15511	2.12303	2.04234	2.13186	1.98939	2.13996	2.29575	2.3204
1444558_at	4.28709	4.34729	4.99888	4.99516	5.23625	5.41794	4.99406	5.02881	5.37106	5.00349	4.26788	4.77741
1442317_at	5.47522	5.3851	5.49156	5.65198	5.59275	5.19337	5.29685	5.32577	5.23625	5.69078	6.22163	5.19337
1445656_at	3.05909	3.19976	3.04498	3.31758	2.94759	3.15572	3.15508	3.2696	3.07709	3.34598	3.25571	3.41836
1420203_at	2.18973	2.32558	2.58756	2.11974	2.2007	2.13996	2.40204	2.51941	2.48062	2.26468	2.44933	2.06926
1460043_at	2.32248	2.25793	2.28483	2.42184	2.36797	2.27929	2.27732	2.36797	2.48159	2.23609	2.20186	2.35865
1457618_at	5.86931	6.26506	6.50676	6.63785	6.47249	5.97377	6.44895	6.06413	6.46606	7.00519	6.43908	6.82326
1459471_at	2.78528	2.84602	2.84798	3.13775	2.68835	2.88295	2.84276	2.92026	3.18015	2.84381	2.7879	2.65684
1420566_at	5.80303	5.33154	5.43928	5.05055	4.92675	5.05783	5.23478	5.30247	4.715	4.8101	4.87926	4.63623
1445730_at	3.23968	3.27272	3.34598	3.21316	2.83488	3.24869	3.40509	3.22645	3.25008	3.21699	2.98016	3.0795
1445739_at	5.28584	5.83675	5.81303	5.6592	5.00779	5.15954	5.52665	5.55571	5.19853	5.158	5.10904	4.89102
1445939_at	2.49159	2.3874	2.97941	2.56183	2.62292	2.50754	2.69515	3.21959	2.72736	2.42645	2.60881	2.63859
1443019_at	2.44751	2.27704	2.36768	2.25941	2.32055	2.38576	2.33088	2.0401	2.18597	2.27562	2.28332	2.42497
1457723_at	6.90264	7.41221	7.43479	7.09327	6.60252	6.52362	6.38248	7.10379	7.21094	6.36521	6.6083	6.34865
1443833_at	8.32572	8.22814	7.92463	8.3952	8.74546	8.74296	8.85717	8.9941	9.01043	8.58861	8.95565	8.47224
1441744_at	4.58444	4.46769	4.25246	4.57977	4.99602	4.37688	4.45509	4.00371	4.41107	4.58363	4.58416	4.6399
1442262_at	3.41195	3.26573	3.17102	3.24082	3.62576	3.3512	3.67938	3.80779	3.49227	3.51046	3.48655	3.35097
1445962_at	2.47459	2.21518	2.42858	2.17427	2.3779	2.30579	2.38617	1.92683	2.16228	2.53524	2.19255	2.47948
1458825_at	2.88135	3.16478	3.07895	2.98157	3.26998	3.36058	3.31822	3.36488	3.70422	3.19769	3.30966	3.16757
1443440_at	2.70194	2.84238	2.99163	2.73137	2.79779	2.90969	2.82093	2.79845	2.87583	3.09891	3.01399	2.84676
1441050_at	5.89622	6.47335	6.56034	6.63492	6.37857	6.75214	6.48048	6.89848	7.07844	6.6615	6.20867	6.39115
1445279_at	2.74588	2.69294	3.10968	2.73435	2.64049	2.51969	2.41789	2.55578	2.38127	2.51906	2.63764	2.91856
1435515_at	4.25222	3.94854	4.44825	3.3383	4.0609	3.64582	4.03979	3.53529	3.65589	3.17226	3.0465	3.69254
1447132_at	4.38359	4.16736	4.03238	4.29938	4.01362	4.36533	3.95615	3.89416	4.18858	4.31362	4.15813	4.23045
1440594_at	4.12351	4.47281	4.05303	4.30223	4.20123	4.31637	4.42987	4.11279	4.09349	4.13094	4.02719	3.5979
1444475_at	5.27579	4.902	5.16878	5.17284	5.22115	5.26557	5.13889	5.18718	5.21902	5.2546	5.39693	5.35184
1443295_at	2.24908	2.28848	2.3882	2.33799	2.31168	2.46139	2.3926	2.36105	2.58039	2.21657	2.34323	2.38501
1443361_at	4.1381	4.23077	3.83701	4.31873	4.22741	4.51991	4.15382	4.05639	4.21499	4.51114	4.13114	4.5255
1445736_at	3.91943	3.56059	3.36366	3.60243	3.87815	3.77625	3.65109	3.56354	3.50102	3.78539	3.82248	3.79847
1459938_at	3.88925	3.96544	4.05879	3.93338	4.23621	4.17696	4.07092	4.21384	4.06824	4.30051	4.64399	4.11871
1440630_at	2.40782	2.28848	2.3696	2.48383	2.46076	2.39871	2.35415	2.24785	2.42592	2.24363	2.32961	2.11723
1431596_at	3.14869	2.93108	2.45565	2.6507	2.68709	2.78514	2.50483	2.8355	3.08462	2.58329	2.36431	2.46237
1446356_at	4.62077	4.81338	4.32605	4.96052	5.28117	5.20912	5.21363	4.62694	5.26057	4.76604	4.50557	4.79099
1440773_at	5.77276	5.6811	6.37209	6.36248	5.57602	5.24177	6.09333	6.35937	6.90952	5.68481	6.08517	5.82987
1443608_at	3.91323	4.31124	3.97695	4.08768	3.84468	3.99258	4.18447	4.17019	4.02759	3.86283	3.72429	4.10488
1439589_at	2.62683	2.52341	2.41006	2.63393	2.51044	2.59068	2.44872	2.59795	2.6809	2.73778	2.66556	2.69766
1444506_at	5.73189	5.96894	6.43631	6.20002	6.38464	5.44407	6.20513	5.98963	5.84763	5.08241	5.43988	5.90305
1443705_at	3.08298	2.77342	2.98237	3.17005	2.96768	3.17189	3.16988	3.2326	3.30064	3.59016	3.16319	3.69019
1458010_at	2.27162	2.05906	2.20939	2.022	2.15827	2.15588	2.07506	2.14342	2.04124	2.36069	2.23012	2.08943
1443630_at	3.1352	3.61017	3.60386	3.23572	3.33894	2.8991	3.12656	2.85791	3.36262	3.73639	3.18308	3.5291
1460029_at	6.09586	5.99638	6.25154	6.07312	6.31472	6.2128	6.24965	6.2422	6.18861	5.85723	6.14987	6.14954
1459010_at	6.95214	6.56006	6.85638	6.94321	6.49005	6.72329	6.41611	6.59132	6.56757	6.89848	6.48337	7.26674
1439545_at	3.03324	3.02058	2.80974	3.1584	2.96532	3.16538	3.20615	2.98858	2.75407	3.03119	3.22871	3.41206
1458118_at	2.51372	2.91227	2.8955	2.79379	2.50878	2.62956	2.58885	2.3455	2.43292	2.58032	2.58775	3.01338
1458832_at	2.81374	2.86405	2.86048	2.74784	2.71186	2.63871	3.33294	3.21147	2.55554	2.69827	2.7881	2.71396
1440154_at	3.21325	2.73707	2.83168	2.80463	2.92356	2.92343	2.92465	3.14762	2.90028	3.23362	3.14381	3.227
1444717_at	7.27743	7.58156	7.23162	7.02122	7.02509	7.1407	7.05482	7.086	6.99528	6.99035	6.92085	6.62533
1456850_at	3.75635	3.84787	3.38327	3.47381	3.43522	3.49217	3.59252	3.27428	3.42168	3.65044	3.73048	3.55647
1425683_at	2.69673	2.7233	2.73148	2.68985	2.55318	2.63412	2.77171	2.99171	2.8242	2.70351	2.78126	2.79827
1459015_at	3.55696	3.59549	3.32158	3.81843	3.34484	3.45044	3.39139	3.64325	4.2297	3.37422	3.35201	3.43924
1449720_at	4.16433	4.20858	4.10568	3.91217	4.27049	4.07062	4.17865	4.08768	4.87186	3.96609	4.20664	3.92838
1427825_at	2.24363	2.20487	2.34426	1.90821	2.27234	2.38078	2.02487	2.1126	2.21438	2.37252	2.5329	2.152
1441243_at	3.00048	3.15572	3.05284	3.37011	3.48872	3.06657	3.21959	3.47799	3.40161	3.15391	3.26884	3.07964
1440946_at	3.72757	3.03847	3.13317	3.45262	3.10441	3.35078	3.86822	3.82358	3.40953	2.98605	3.70716	3.101
1459709_at	4.09488	4.3506	4.3015	4.63422	4.48231	4.31809	4.30496	4.42395	4.30426	4.26943	3.99604	4.21486
1447460_at	6.42199	6.16483	6.81779	6.36279	6.49839	6.25121	6.23227	6.60721	5.50749	6.65017	6.51977	6.57181
1440448_at	4.05321	5.22013	5.44407	5.76312	5.5006	5.15185	5.23372	4.82714	4.74707	5.81021	5.15834	5.78303
1459266_at	5.78704	6.07182	6.31472	6.45492	6.19203	6.29387	6.31018	6.66321	6.28265	6.26658	6.18798	5.97333
1440271_at	5.2257	5.96894	5.51533	4.7392	5.15834	4.29203	4.67782	4.63383	4.37166	5.69833	4.66544	4.99229
1447350_at	2.30019	2.56431	2.55011	2.58274	2.36487	2.47127	2.87204	2.49793	2.42538	2.65378	2.87026	3.00925
1458470_at	2.63837	3.13863	3.40381	2.42087	2.71265	2.46336	2.92945	2.94263	3.18348	2.89709	2.7003	2.37641
1441623_at	2.47815	2.55011	2.41474	2.22897	2.53539	2.37042	2.23329	2.51617	2.82385	2.45146	2.16128	2.16806
1438998_at	2.56488	2.66923	2.94391	2.70722	3.04277	2.79033	2.39119	2.62191	2.42145	2.49696	2.72776	3.06406
1457506_at	3.39139	3.31953	3.45351	3.89648	3.27557	3.46575	3.1698	3.13227	3.53954	3.67639	3.61385	3.42462
1446669_at	2.95221	2.87989	2.87381	2.70836	2.82948	2.91971	2.77407	2.38146	2.49054	2.57873	2.78888	2.85019
1445686_at	2.09301	2.10818	2.18709	2.03658	2.0853	2.16071	2.21691	2.2127	2.18276	2.17217	2.17101	1.98307
1446037_at	2.40392	2.71283	2.84192	2.43617	2.4994	2.51097	2.48705	2.42465	2.64977	2.14659	2.18309	2.53347
1446611_at	4.85394	5.11649	4.61983	5.24538	4.73207	4.97382	4.90243	4.87712	5.09141	5.46011	5.18639	5.10289
1439605_at	4.39888	4.25886	4.14958	4.20089	4.16867	4.20932	4.31835	4.07826	4.29978	4.0501	4.1333	4.11693
1427431_at	3.82855	3.55647	3.86333	3.90569	3.64835	3.85558	4.08317	3.83954	3.7345	4.00021	4.12185	4.14434
1457995_at	3.02359	3.11126	2.94717	3.25587	3.14268	3.2462	3.50705	3.1584	4.10111	3.14408	3.48168	2.99626
1428060_at	4.68922	4.67152	4.85931	4.8252	4.83111	5.04307	5.02596	5.21764	4.79269	4.80935	4.56577	4.96299
1459748_at	3.74368	3.17979	3.18677	3.23379	3.18761	3.2728	3.28205	2.98071	3.69867	3.02714	3.08023	2.78688
1459070_at	9.74739	10.0468	9.69164	9.86061	10.3751	10.2894	10.142	10.1697	10.0314	10.0024	9.90728	9.57933
1445010_at	5.90539	6.26133	5.78665	5.60537	5.41267	5.63685	6.46851	5.9563	5.58808	5.0396	5.91559	5.62525
1441074_at	3.66585	3.55226	3.41364	3.56433	3.72591	3.55926	3.68135	3.69688	3.46441	3.37497	3.50716	3.50509
1458699_at	4.00526	4.20832	4.22067	4.15475	4.13205	3.94854	3.92526	4.14516	4.13501	4.74041	4.1878	4.11191
1458205_at	3.93618	4.26274	4.45475	4.54189	4.4552	4.22067	4.58071	4.28429	4.0105	3.77267	3.98048	4.15784
1431588_at	3.40047	3.36122	3.59461	3.2961	3.25896	3.42943	3.32295	3.32335	3.35912	3.24169	3.20237	3.23558
1447730_at	3.42443	3.86976	3.66606	3.73194	3.61122	4.05124	3.88584	3.76361	4.03381	3.70141	3.74974	3.42673
1446423_at	3.88113	4.58093	3.56708	4.36003	4.03777	4.35114	4.31668	4.29437	4.8879	5.01096	5.04256	4.81145
1439199_at	4.40457	4.00722	4.02944	4.11899	4.11371	4.3977	4.59195	4.27163	4.3037	4.68679	4.45891	4.78699
1440405_at	4.23077	3.92658	4.18767	4.0263	3.77305	4.0493	4.19156	4.08298	4.26317	4.06928	3.95075	3.99867
1457326_at	4.29656	4.87906	4.70742	4.50214	4.56473	4.22462	4.59301	4.60259	4.24889	4.58363	4.82441	4.96686
1457892_at	2.29216	2.82342	2.52296	2.40457	2.31869	2.30864	2.31615	2.42465	2.16465	2.70108	2.48718	2.41516
1445153_at	3.57102	3.73305	3.52971	3.77172	3.63115	4.05079	3.66825	3.93088	3.95518	3.75272	3.63812	3.51983
1457560_at	4.72412	5.46645	5.18502	5.38482	5.14414	5.12314	5.03861	4.95682	4.815	4.88738	4.49192	4.41815
1458498_at	3.27072	3.55075	3.28819	3.73606	3.10024	3.44546	3.60372	3.46569	3.62388	3.34314	3.25928	3.32729
1457214_at	4.84525	5.90829	4.43229	4.98993	5.84457	5.50832	4.34459	5.33442	6.29459	6.27264	6.26041	6.15975
1459517_at	4.56139	4.89497	5.34446	5.41992	5.15077	4.8788	5.6511	5.37505	5.08837	5.08645	5.01182	4.83842
1420294_at	5.99714	5.60429	5.34198	5.36034	5.12461	5.18824	5.60521	5.52683	5.2667	5.50957	5.93609	5.90553
1447126_at	2.86615	2.99852	2.77387	3.05073	3.05654	3.03057	3.00803	3.0695	2.81455	2.84363	2.83182	2.85407
1442287_at	5.23674	5.31288	5.34865	5.38292	5.35964	5.14045	5.01945	5.0691	5.37471	4.81584	5.04965	5.03152
1440076_at	4.97587	4.65831	5.19727	4.76015	4.93544	4.84063	5.11103	4.79229	4.63661	4.25639	4.673	4.6881
1427585_at	2.01867	2.25061	1.91214	2.03241	1.97782	2.08807	2.01474	2.03292	2.08545	1.96384	1.85555	1.91516
1438611_at	2.67697	2.63656	2.83123	2.63458	2.79576	2.85235	2.92701	2.80777	2.61999	2.4382	2.76884	2.58393
1442909_at	3.39932	3.36573	3.32849	3.44316	3.77686	3.48675	3.49375	3.69093	3.46325	3.25691	3.54134	3.29015
1446364_at	2.04769	2.08545	2.17567	2.06419	2.18649	2.11471	2.35349	2.18773	2.19606	2.04958	2.19557	2.17818
1458092_at	3.58883	3.81177	3.72534	3.82287	3.69883	4.09488	3.42943	3.66546	3.60305	3.73846	3.80908	3.70162
1456521_at	2.85443	2.26049	3.24779	3.61879	3.31529	3.21613	4.19662	3.29873	3.09022	2.94814	3.26251	2.59291
1447414_at	3.28317	3.3531	3.62281	3.55898	3.66698	3.51786	2.87148	3.54633	3.37429	3.47923	3.64404	3.51358
1446312_at	4.9488	4.87354	4.98171	4.66083	4.47778	4.76578	5.01864	4.63194	5.20424	4.85819	4.7387	4.45534
1458822_at	4.45172	4.54204	4.57341	4.70597	4.62563	4.70984	4.52162	4.67405	4.87237	4.51302	4.41983	4.66481
1447512_at	2.86227	3.0775	3.37509	2.91744	2.94138	3.28286	3.04162	2.91679	3.23494	2.7388	2.84983	2.84325
1445277_at	2.72125	3.20793	2.88944	3.11017	2.99762	2.87457	3.29997	3.20521	3.01997	3.15227	2.86227	2.74537
1442505_at	5.15676	5.04784	5.13264	5.39193	5.12314	4.5968	4.61792	4.1865	5.06065	4.82775	5.67078	4.91792
1455411_at	5.22177	5.31806	5.41643	5.71785	5.8788	5.33649	5.35998	5.56219	5.54337	5.19351	5.10504	5.43285
1447453_x_at	2.51175	2.55732	2.25922	2.67655	2.5587	2.14869	1.98939	2.22274	2.13453	2.30302	2.40473	2.34479
1459577_at	3.54397	3.72508	3.55027	3.49343	3.61663	3.53971	3.78685	3.44851	3.91866	3.57549	3.57077	3.4283
1444263_at	3.11361	3.18508	3.31132	3.42326	3.43134	3.35921	3.73575	3.55158	3.42326	3.02923	3.51742	3.48404
1446132_at	3.8664	3.58308	3.84639	3.98137	4.15072	4.17576	4.05368	4.50007	4.3675	4.02944	4.14786	4.12351
1459920_at	6.63449	6.42312	6.32874	6.33978	6.43446	6.7519	7.27177	7.48947	7.20734	7.1366	6.92952	7.21334
1443141_at	4.55929	4.34598	4.42274	4.08472	4.36042	4.1253	4.58877	4.31565	4.50775	4.31556	4.37314	4.23024
1443540_at	6.5694	6.60972	6.67599	7.2615	6.99528	6.9842	6.62945	6.88958	7.25698	6.62988	6.84136	6.49839
1447242_at	5.57728	5.43117	5.77238	6.11292	5.5914	5.32948	6.0396	5.45872	5.86206	5.47854	4.968	5.63064
1444261_at	4.5885	4.10937	4.13138	4.25261	4.47012	4.48821	4.6306	4.49088	4.63909	4.53383	4.37495	4.02507
1435579_at	3.07266	3.26533	3.10807	3.53614	2.97941	3.12256	2.96097	3.38649	3.25865	3.12309	2.8269	2.81067
1420292_x_at	2.25452	2.48535	2.21416	2.25155	2.11751	2.26219	2.28285	2.28652	2.12197	2.11117	2.1397	2.03567
1454398_at	4.64971	4.28675	4.28974	4.42926	4.41083	4.32007	4.34828	4.03	4.16328	4.3432	4.57977	4.26121
1447379_at	4.27434	4.34828	4.31061	4.31823	4.40067	4.23958	4.40074	4.63298	4.58395	4.31005	4.47333	4.47252
1443744_at	2.17792	2.32961	2.18745	2.10633	2.20237	2.5506	2.29575	2.9307	2.3617	2.23796	2.10157	2.34385
1458369_at	4.74652	4.7467	4.90744	4.93822	4.84285	4.92752	4.9646	4.97946	4.94311	4.956	4.87297	4.76492
1444604_at	3.42882	3.78208	3.70749	3.80648	3.37957	3.71418	3.74821	3.73575	3.70202	3.37582	3.3042	3.74386
1445884_at	6.04019	5.68943	5.73348	5.85644	5.95461	5.63541	5.52838	5.98963	5.65074	5.67224	5.29396	5.39577
1457204_at	4.8235	4.26654	4.77704	4.73934	4.77818	4.73545	4.96886	4.75453	4.9171	4.57024	4.76015	4.61315
1444653_at	5.22196	4.93119	5.45714	5.04133	4.98147	5.38216	5.54299	5.42475	5.53346	4.78603	5.43955	5.28905
1440679_at	4.09326	4.2711	4.22999	4.27875	4.41095	4.38331	3.97996	4.31033	4.2161	4.70077	4.2385	4.2462
1439136_at	4.66416	4.6684	4.82441	4.30478	4.57713	4.34138	4.4847	4.65264	5.22587	4.45291	4.34029	4.65153
1442879_at	2.15486	2.03175	2.02877	2.18184	2.17968	2.18709	2.08943	2.30932	2.36282	2.0555	2.08484	2.23855
1439828_at	4.87663	5.48455	5.09261	4.94517	5.24357	5.00471	5.0188	4.84503	5.09769	5.20858	5.13081	5.43316
1443445_at	3.08939	3.11273	3.32158	3.18862	2.79929	3.05217	2.8408	3.03495	2.80984	3.21298	3.00896	3.04271
1443479_at	2.80437	2.44498	2.67201	2.70402	2.61931	2.95538	2.663	2.26268	2.30412	2.63636	2.98881	2.46742
1445331_at	4.81404	4.22274	4.27828	4.50066	4.57607	4.49198	4.397	4.39734	4.62826	4.96599	4.66802	4.60503
1442092_at	3.87684	4.23958	4.01738	4.01168	3.92136	4.09736	3.90234	3.86628	3.8074	4.0983	4.23621	3.83209
1446886_at	2.28179	2.49026	2.48453	2.52168	2.63412	2.45922	2.57131	2.5349	3.19769	2.39414	2.49817	2.5812
1445604_at	6.36305	6.07852	6.21312	6.55338	6.6113	6.53353	6.65391	6.36134	6.80518	7.15058	6.57159	6.8971
1440367_at	4.67214	4.28357	4.74018	4.59381	4.6356	4.24356	4.56761	4.50424	4.86381	4.44458	4.44694	4.24504
1458249_at	4.65624	3.98763	4.29887	4.68942	3.37695	4.13487	3.61343	3.96142	3.5153	3.81711	4.41735	4.63537
1445778_at	3.906	4.10024	3.9031	4.47799	4.14252	3.90082	4.07582	4.29555	3.57093	4.41964	4.48864	4.09681
1459271_at	5.62625	5.73602	4.80234	4.75188	5.30874	5.1065	5.50022	5.73388	4.98073	4.40173	5.40547	4.65092
1439227_at	5.66553	5.38673	5.25568	5.46986	5.45078	5.49889	5.63468	5.25237	5.6141	5.48513	5.22292	5.03673
1459221_at	2.65601	2.91856	3.04039	2.48018	2.70015	2.7012	3.34982	3.30527	2.66186	2.90493	2.56912	2.86459
1459022_at	3.56411	3.32533	3.81759	3.67875	3.3664	3.57549	3.7131	3.58261	4.06074	3.46736	3.5573	3.55441
1444462_at	4.17189	4.27434	4.36688	3.9665	4.04782	4.06234	4.06636	4.17214	4.47052	4.06561	4.09565	4.07062
1446529_at	3.16859	2.76855	2.82549	3.04122	2.74177	2.90983	3.25748	2.93882	2.8435	3.23102	3.059	3.72757
1419881_x_at	3.45541	4.03205	3.84322	4.03777	4.10825	3.8653	3.57903	3.8158	3.78583	3.83413	3.96551	4.13723
1442686_at	3.88976	3.88827	3.87592	3.91576	3.94328	4.11423	4.14671	3.79518	3.92451	3.85143	3.84714	3.72682
1458877_at	2.90277	2.7132	2.55749	2.61699	2.56608	2.6148	2.61651	2.72753	2.47504	2.50426	2.43444	2.44008
1443767_at	3.30217	3.13744	3.03877	2.80046	3.17946	3.05422	2.57131	2.98839	3.05367	3.09552	3.24074	3.01701
1447299_at	2.83655	2.8379	2.5812	2.76619	2.80807	2.79757	2.96676	2.76505	3.36274	2.76901	2.80825	2.83566
1420222_at	4.16603	4.18995	4.12077	4.37779	4.12976	4.00311	4.10769	4.25246	4.09808	4.00232	4.04454	3.98197
1442813_at	2.4354	2.35551	2.55923	2.64827	2.43174	2.50985	2.56713	2.77554	2.40473	2.43988	2.40322	2.42497
1440540_at	4.01405	3.59049	3.73472	4.90455	4.06987	4.12679	3.85674	4.16383	3.90394	4.87548	4.22214	4.16383
1446825_at	3.18973	2.77422	3.16492	3.43169	3.27201	3.50634	2.84939	3.27744	3.35463	3.50662	3.3572	3.38753
1444895_at	4.31382	4.20428	4.41797	4.35659	4.52489	4.42419	4.22783	4.40611	4.1882	4.66677	4.26258	4.43184
1447172_at	3.60945	3.49104	3.43764	3.43016	3.36786	3.44356	3.43679	3.12752	3.65703	3.80952	3.5718	3.49227
1453704_at	4.20723	4.23193	4.44563	4.221	3.9244	4.44602	3.94011	3.93845	4.00722	3.6622	3.91188	3.65685
1458739_at	4.70223	4.36426	4.86873	4.63828	5.18284	5.31365	4.39621	4.78057	3.92825	4.13909	3.84842	3.853
1441397_at	4.65295	4.96758	4.6647	5.0627	5.30144	5.37381	5.14045	5.26316	4.63731	5.14462	5.32165	5.44319
1442150_at	4.26995	5.01521	4.89072	5.46605	5.41674	4.94404	5.12198	5.12061	5.04555	4.88853	4.70615	4.68702
1457832_at	5.66282	5.60537	5.64345	5.36246	5.01966	5.36653	5.91575	5.73628	6.18378	5.9639	5.47954	5.61375
1447247_at	5.25177	5.49059	5.39012	5.38744	5.2385	5.52196	5.56997	5.17052	5.21913	5.50749	5.58075	5.45347
1420104_at	5.34998	5.17735	5.08912	5.13351	5.12839	5.3553	5.22477	5.27579	5.19893	5.04381	5.25763	4.83626
1448053_at	3.32815	3.20249	3.09507	3.32555	3.26288	3.27969	3.28061	3.72917	3.27082	3.13666	3.35968	3.16355
1444768_at	4.13684	3.94311	3.97758	3.89269	4.0266	3.918	3.91288	4.10695	3.9202	3.92384	3.88226	3.76515
1444990_at	4.00714	3.72439	3.53201	3.436	4.13723	4.19862	3.82683	4.24566	3.88983	3.72366	3.54017	3.62034
1443617_at	3.66504	4.00658	3.86263	3.72806	3.74157	3.57195	3.33348	3.39571	4.11269	3.36879	3.23968	3.28331
1459856_at	2.2649	2.54559	2.78161	2.6809	2.47586	2.76792	2.72888	4.12077	2.70185	2.78353	2.48177	2.5459
1446985_at	4.48333	4.54605	4.62961	4.59919	4.51512	4.76435	4.30685	4.35478	4.44723	4.49467	4.44922	4.49118
1459649_at	2.68389	2.66276	2.67341	2.28206	2.64833	2.72169	2.77851	3.05063	2.85705	2.63891	2.82342	2.64331
1458902_at	7.23317	7.39074	7.30181	7.74712	7.60251	7.3729	7.19729	6.74893	7.2958	7.401	7.31231	7.24827
1444788_x_at	4.22815	4.33023	4.55598	3.80288	5.71012	4.50312	4.9646	5.32881	4.57015	4.15522	4.08103	4.50557
1446523_at	2.18258	2.19606	2.24942	2.21373	2.30019	2.2206	2.24707	2.3489	2.15456	2.02402	2.1844	2.2311
1449781_at	3.23692	3.25356	3.001	3.09075	3.14188	3.32575	2.9462	2.95965	2.86956	2.97622	3.09625	3.11287
1442630_at	5.34245	5.35158	4.57297	6.02015	5.55337	5.40842	5.58298	5.62541	5.94561	5.47908	5.41877	4.98807
1443547_at	6.08375	6.23506	6.54425	6.15303	6.34369	6.33823	6.258	6.24624	6.21985	6.55595	6.24892	6.53149
1459506_at	2.37823	2.76203	2.45797	2.45447	2.48861	2.66401	2.57131	2.55883	2.79164	2.57946	2.39368	2.37966
1446210_at	6.51833	6.75165	5.57037	5.47045	5.6622	5.64785	6.40987	6.50255	6.3404	5.7847	6.19396	5.94906
1445548_at	4.76143	5.56255	5.43955	5.14013	4.28141	5.11103	4.96578	5.62773	4.44494	5.60685	5.57314	5.59425
1447378_at	2.6273	2.72029	3.10177	2.73271	2.76714	2.8118	2.79827	2.753	2.82549	2.89522	3.03246	2.97321
1446221_at	3.02672	2.95041	3.08995	3.22438	3.06812	3.04169	3.54888	3.0704	3.07875	3.04947	3.11339	2.91199
1459633_at	5.63744	5.48224	5.8071	5.52961	5.531	5.40435	5.63107	5.5785	5.31598	5.43376	5.11602	5.38684
1459451_at	3.23572	2.87745	2.81714	2.9058	2.97362	3.1059	3.26251	2.93229	3.04624	2.94391	2.8188	2.87676
1439941_at	3.853	3.88268	4.02372	3.46407	3.81035	3.54936	3.76105	3.60347	3.36413	3.99571	3.57587	3.85648
1448082_at	2.78803	2.58659	2.79342	2.97844	2.90289	2.49817	2.96629	2.9037	2.56995	2.5685	2.70152	2.41871
1445985_at	4.8347	4.26121	4.57187	4.56265	4.09639	4.34729	4.08801	4.03	4.39338	3.56864	4.03332	3.95325
1435470_at	6.76895	6.72638	6.65317	6.5737	6.76936	6.67986	6.99088	6.99832	6.72227	6.86605	7.15604	7.22284
1437978_at	3.24424	3.52756	3.62065	3.30843	3.33946	3.25917	3.18047	3.28973	3.58599	3.23427	3.12549	3.11254
1445352_at	4.0845	4.58013	3.58599	4.80602	4.76928	3.88219	3.71793	4.03803	3.9281	4.50813	4.30677	4.33332
1459071_at	5.21363	4.86454	5.26622	5.26231	5.17898	5.21332	4.90559	5.18106	4.92775	5.14287	5.24308	5.16659
1439135_at	6.63408	6.71593	6.33944	6.19107	6.11012	6.14544	5.75991	6.58061	6.62204	6.06892	5.77406	6.0409
1445342_at	2.05966	2.17298	2.17318	2.1277	2.01958	2.09524	2.0588	2.07506	2.04054	2.33064	2.0336	2.14954
1442875_at	2.97681	3.51004	3.20874	3.65431	3.15342	3.25466	3.03925	3.27744	3.06187	3.72982	3.50831	3.12397
1436441_at	6.96173	7.25624	6.9938	6.24514	6.68058	6.87835	7.02066	6.7166	7.3383	6.68586	6.51537	6.87646
1442928_at	3.76263	3.43887	3.28039	4.83396	3.95482	4.06679	4.29912	4.07403	4.62612	3.86382	4.2467	3.49527
1445254_at	4.77119	4.81636	4.44678	5.00133	4.51047	4.38811	4.67513	4.58857	4.82714	4.65991	4.26061	4.26908
1419946_s_at	11.6898	11.9521	12.1162	12.132	12.1413	12.1206	12.2764	12.2565	12.2526	12.0423	12.1333	12.1695
1443066_at	2.85104	2.78337	2.94705	2.70351	2.8831	2.88912	3.02704	3.0998	3.08668	3.02772	2.98044	2.9096
1421722_at	2.27704	2.79544	2.69606	2.54391	2.74477	2.4027	2.58156	2.76354	2.71767	2.53056	2.37546	2.47888
1447067_at	3.55188	3.1237	3.18183	2.95526	3.1754	3.16965	3.33688	3.03691	3.06755	3.36911	3.46046	3.25281
1440101_at	2.64193	2.73563	2.7699	2.59983	2.57687	2.62501	2.83739	2.66064	2.8459	3.12541	2.74847	2.91358
1447121_at	3.2672	3.42576	3.54074	3.54056	3.81536	3.38892	3.3847	3.399	3.21892	3.06451	3.19842	3.18426
1444762_at	5.40198	5.40547	5.83299	5.61361	5.17338	5.51853	5.42895	5.35815	5.69347	5.3431	5.07056	5.27161
1446141_at	2.81714	2.67908	2.7221	2.45293	3.01435	2.71536	2.86066	2.73841	2.58885	2.3489	2.6562	2.49054
1458632_at	4.49949	4.55741	4.52326	4.31538	4.46625	4.32136	4.23693	4.0737	4.26788	4.2352	4.36996	4.27409
1459687_x_at	4.38561	4.4099	4.29555	4.63485	4.88757	5.28793	4.38373	4.36533	3.84194	3.84661	3.683	4.09044
1444574_at	4.43056	4.10568	4.79768	4.85324	4.72176	4.80924	4.40004	4.43157	4.83519	4.9224	4.89777	4.70937
1446623_at	2.61083	2.49911	2.64258	2.52356	2.6136	2.56238	2.71919	2.80533	2.51831	2.53196	2.55714	2.61115
1459618_at	6.86914	6.18146	6.45952	7.12441	6.61026	6.69504	6.05026	6.54898	5.77456	6.38539	6.46298	6.72621
1443168_at	4.86635	5.09508	5.13878	4.9789	5.39693	5.56481	5.73189	5.50287	5.29323	5.24628	5.00002	5.40714
1443301_at	1.95205	1.86788	2.09913	2.16629	2.16772	2.2092	2.26382	2.04882	2.1935	2.04473	2.12389	1.99956
1443180_at	4.33777	4.32454	4.70189	5.88796	4.51795	5.70135	4.65092	4.76842	4.83414	4.38626	4.05091	4.26802
1444750_at	4.36453	3.9665	3.96866	4.19254	4.30085	4.28013	4.51019	4.14706	4.47653	4.18402	4.2711	4.03284
1444732_at	3.4688	3.52131	3.33666	4.44935	3.49934	3.44612	3.6867	3.64799	3.82992	3.313	3.51672	3.1543
1456396_at	8.9364	9.03029	9.22771	9.14544	8.85217	8.9868	8.90002	9.01488	8.94382	8.78579	8.66349	8.92025
1439823_at	3.84973	3.0188	3.61017	3.39814	3.73928	3.6323	3.77894	3.66635	3.38083	3.19155	3.26496	3.3727
1445835_at	4.73333	4.57436	4.79322	4.55559	4.26317	4.4631	4.34918	4.48411	4.32148	4.17704	4.32701	4.22305
1456864_at	5.06699	4.61058	4.84908	5.44449	5.34587	4.76392	4.02944	5.12894	4.47265	4.47675	6.91947	5.05956
1447393_at	5.66384	5.79025	5.82987	5.86931	5.72374	5.76546	5.63122	5.58341	5.90813	5.43058	5.79378	5.1594
1439138_at	2.94024	3.05233	3.31001	3.3336	3.04277	2.69083	3.50892	3.52926	3.10376	2.98523	2.91592	3.29504
1443389_at	5.97513	5.5884	5.45552	5.62246	5.62975	5.45615	5.75163	5.47749	5.92975	5.34786	5.55123	5.51853
1457227_at	4.35673	3.73736	4.23296	4.36674	4.26584	3.88908	3.96331	4.32291	4.68959	4.04291	4.00896	3.83718
1459537_at	2.27787	2.42159	2.34878	2.2649	2.26382	2.49378	2.34223	2.22084	2.37307	2.37179	2.53934	2.39876
1457329_at	4.69272	4.02857	4.36352	4.2161	4.28836	4.33121	4.49831	4.39276	4.56668	4.56164	4.68512	5.0374
1439572_at	3.68154	4.32168	3.91089	3.93543	4.66577	3.97494	3.93618	4.70344	4.42052	4.03979	3.85599	3.88925
1457862_at	1.8637	1.95312	2.15421	2.00128	2.10352	2.20039	2.12809	2.13996	2.18276	2.05163	2.02153	2.02553
1446973_at	2.40112	2.13215	2.44474	2.24075	2.4994	2.34589	2.36586	2.00759	2.16071	2.29145	2.52684	2.31099
1431637_at	3.96801	3.58798	3.854	3.91118	4.14997	3.72358	3.9296	4.17576	3.99329	3.72694	3.94477	3.77775
1459128_at	4.22641	4.17816	4.66083	4.52806	4.3095	4.38188	4.40847	4.14381	4.70434	3.96707	4.28439	4.1691
1446641_at	4.06542	4.50469	4.11911	4.3288	4.19699	4.34975	4.56124	4.50148	4.11014	3.92072	4.23572	4.24762
1438104_at	4.99739	4.87536	4.71159	4.62209	4.16556	4.60462	4.80144	5.41243	4.45035	4.55939	4.42308	4.57197
1439718_at	2.84676	2.65535	2.35415	3.14171	2.73472	2.95474	2.73081	2.37528	2.76913	2.95413	2.81977	2.86056
1442695_at	2.61589	2.28848	2.18184	2.43048	2.29269	2.10249	2.30302	2.42465	2.3249	2.19141	2.14659	2.15946
1443876_at	3.18497	2.81374	2.99654	3.13983	2.72337	3.08508	3.37119	3.02224	2.97808	2.77578	2.974	2.89629
1458600_at	4.66686	4.55094	4.75086	4.75541	4.74318	4.84678	4.99086	4.68372	4.48792	4.45664	4.6663	4.45475
1458885_at	4.16211	4.09808	4.03737	3.86501	4.11191	3.8133	3.66779	3.64066	3.50924	3.58228	3.78539	3.9826
1445572_at	3.40439	3.61995	2.96651	4.47418	4.0501	3.67336	4.30656	3.93191	4.15427	3.5128	3.48466	4.12351
1445370_at	4.06621	4.28046	3.92781	4.19858	4.48073	4.24337	4.39003	4.29309	3.7353	4.57313	4.43174	4.27674
1458522_at	4.66936	5.47823	5.55955	4.90512	4.73491	4.03777	5.14167	5.47438	5.68201	4.7167	4.86669	5.22915
1446792_at	2.14547	2.34214	2.1794	2.3351	2.23404	2.24908	2.68761	2.25427	2.38702	2.13161	2.34404	2.3204
1445327_at	5.30566	5.31394	5.19926	5.02356	4.73526	4.9353	4.49416	4.3739	4.23162	4.19795	4.74516	5.19301
1447366_at	2.7862	2.68389	2.62878	2.64026	2.73667	2.61137	2.60767	2.64458	2.64288	2.79048	2.71396	2.63953
1445654_at	7.41875	7.43016	7.57392	7.84595	7.46559	7.57644	7.56735	7.39976	7.39684	7.59881	7.87722	7.4833
1458207_at	4.30318	4.71026	4.45413	4.60481	4.09326	4.2585	3.82632	3.37444	3.53075	3.61004	3.96879	4.04756
1458463_at	2.70108	2.85501	2.76331	2.69097	2.70382	2.981	3.15016	2.96676	3.21439	3.01151	2.55856	3.07411
1443545_at	3.29245	2.84939	2.68118	3.41531	3.20427	3.0735	3.50347	3.24594	2.81217	2.99287	2.76393	2.81651
1445085_at	2.80118	2.73679	2.63622	2.75044	2.79367	2.58756	2.74313	2.8602	2.72086	2.88967	2.867	2.86709
1440421_at	3.36745	3.85424	3.76376	4.1098	4.00273	3.92838	4.13102	3.87705	3.85317	3.65786	3.51942	3.94953
1431819_at	4.57262	4.67255	4.92407	5.09454	4.81286	4.75399	4.78066	5.03277	4.76975	5.14652	5.0795	4.95475
1422320_x_at	9.01557	9.17331	9.27744	9.66276	9.52076	9.34012	8.94761	9.39207	9.42132	9.30502	8.80502	8.79889
1457874_at	4.3577	4.07278	4.35739	3.94311	3.84842	4.19042	4.31124	4.1865	3.92478	3.78036	4.06329	3.9244
1456904_at	5.75699	5.4802	5.81249	5.94119	5.90136	6.10785	6.51803	6.27687	6.48632	6.4309	6.21097	6.03278
1444706_at	4.63597	3.86195	4.64222	4.05791	4.02901	4.32073	3.87331	3.68807	3.85863	3.95875	4.33411	4.12595
1444180_at	5.91873	6.19396	6.35593	6.37948	5.55999	5.98609	5.90388	5.71105	5.53425	5.98433	6.20497	5.95247
1456450_at	5.77406	6.03541	5.57517	5.49542	5.34865	5.25918	5.18656	4.60057	5.03425	5.03902	5.67875	5.11747
1447365_at	4.49343	3.95723	4.05368	4.2585	4.06928	4.21972	4.25761	4.1067	3.96511	3.62228	3.88356	4.05716
1440304_at	3.15604	3.48526	3.10862	3.09617	2.84464	2.95818	3.10486	2.98157	2.83014	2.7543	2.88319	2.72593
1432571_at	3.35135	3.08289	3.16131	2.93839	3.16464	3.42413	3.22833	3.62388	3.43844	3.19039	3.09029	3.32044
1441473_at	3.82077	3.5664	3.954	3.64388	3.70624	3.61301	3.82592	3.89438	3.92704	3.77913	3.73135	3.73482
1457524_at	5.317	5.61209	4.87127	5.43969	5.31579	5.42258	5.70033	5.38701	5.50287	5.42617	5.05513	5.25004
1446446_at	4.98363	4.81107	4.40611	4.85038	4.91221	5.01966	5.09985	4.76275	4.756	5.32998	4.93562	5.14497
1425438_at	2.86933	2.91523	2.7286	2.94291	2.96824	3.3452	2.87572	3.02045	2.98566	2.75148	2.80184	2.83358
1443056_at	2.58621	2.54466	2.49074	2.61557	2.52028	2.69845	2.66045	2.61883	2.71458	2.61573	2.55294	2.60291
1447143_at	3.17197	2.9422	3.34399	3.17452	3.05823	3.58686	2.84602	2.85111	2.62094	2.98939	2.88218	3.21797
1446654_at	3.5907	3.12094	3.09826	3.08899	3.27035	3.44282	3.75836	3.33328	3.19725	3.17452	3.23218	3.01824
1419923_at	3.98461	4.37088	3.59477	3.94687	3.42927	3.86346	3.92909	4.22305	3.53564	3.30428	3.26288	3.84353
1443546_at	4.51648	3.97558	4.82179	4.635	4.89473	4.45509	5.16469	5.46756	5.64511	4.77754	4.8849	5.40648
1460052_at	4.44678	4.13346	4.25192	4.17994	4.21002	4.26121	4.36588	4.3991	4.58127	4.26777	4.43194	4.20593
1459590_at	4.49428	4.0712	4.37604	4.0586	4.39472	4.52475	4.34648	4.10364	4.50625	4.63369	4.50714	4.55293
1446588_at	4.19499	4.30019	4.25958	4.0409	4.43574	4.00448	4.3522	4.39173	4.55527	4.21907	4.42151	4.02735
1445937_at	2.96718	2.89392	2.80639	2.81208	3.16092	2.76128	3.1143	2.72154	2.84621	2.69664	2.6694	2.73097
1446081_at	4.34138	4.21486	4.37636	4.51314	4.09096	4.10324	4.41717	4.26562	4.35604	4.58616	4.62174	4.3886
1456979_at	2.98595	2.96746	2.84276	2.85007	2.92635	2.63878	2.91087	2.77149	3.10128	2.56689	2.91111	2.75228
1442854_at	3.63218	3.63292	3.28029	3.69827	3.57007	3.31421	3.04318	3.10376	3.43169	3.48895	3.43614	3.33478
1459168_at	2.92839	2.92749	2.99261	3.23616	3.76325	3.38109	2.71852	3.42326	3.0677	3.27072	3.25369	3.61459
1439851_at	7.03164	7.02872	7.34366	6.48976	7.05417	7.06602	7.063	7.38947	7.04754	7.01896	6.85627	6.7978
1433087_at	4.77897	4.66416	4.56777	4.59507	4.6301	4.6099	4.85852	4.64152	4.95738	4.61174	4.59177	4.81816
1443166_at	3.72043	4.3827	4.04246	4.03968	4.34174	3.91305	3.96728	3.9408	4.37372	3.45926	4.07348	3.69323
1420213_x_at	2.35073	2.38597	2.48535	2.47494	2.67099	2.49696	2.44487	2.62094	2.60835	2.24474	2.32845	2.62053
1445839_at	4.42335	4.52911	4.36365	4.37576	4.0983	4.22363	4.23479	4.11766	4.45358	4.16362	3.8129	4.22148
1444800_at	6.8057	6.91888	6.79574	7.05068	6.54348	6.77528	6.15303	6.23176	6.65031	5.77605	6.03559	6.33992
1458675_at	5.28557	5.04538	5.06458	4.90159	5.03653	4.79464	4.88853	5.03065	4.72488	5.06801	4.96401	5.07185
1459156_at	2.43802	2.24511	1.99217	2.32806	2.44163	2.6001	2.18883	2.40614	2.42443	2.58156	2.69705	2.37275
1442488_at	2.56901	2.35602	2.28537	2.4551	2.29283	2.43701	2.49258	2.43414	2.84072	2.50957	2.42729	2.2486
1442442_at	5.16942	5.72983	5.02961	5.8412	5.65665	4.80126	5.3207	5.39823	5.86931	4.96233	5.24416	4.97685
1444269_at	4.30825	4.4931	4.44322	4.36316	3.97494	4.1227	4.0952	4.27187	4.08768	4.00514	3.90538	4.06529
1457902_at	5.63064	5.99407	5.61209	5.17852	5.88017	5.74418	5.36912	5.22617	5.19225	5.52104	5.46073	5.65328
1443436_at	6.01182	6.24112	6.5958	6.39296	6.57903	6.19064	6.43779	5.71123	6.37886	5.75959	5.85986	5.89299
1446840_at	3.12504	3.86319	3.76654	3.7529	3.21439	3.6778	3.83425	3.91234	3.34982	3.83681	4.31061	4.13138
1442157_at	2.96219	3.54596	3.38172	2.17994	2.82762	2.98126	2.00128	2.05278	2.48705	2.66792	2.23682	2.90745
1443645_at	3.22974	3.41401	3.20196	3.33131	3.59031	3.36546	3.47702	3.26856	3.20793	3.68269	3.60356	3.26626
1459794_at	5.0907	4.99421	4.79908	4.83548	4.24534	4.98564	4.78006	5.57749	4.40868	4.9094	4.04194	4.19451
1444748_at	4.61824	5.53146	4.9094	4.65967	4.98434	4.29261	4.64039	4.51616	4.47345	4.95724	4.67484	5.20725
1458069_at	2.74265	2.59486	2.78377	2.89614	3.18252	2.96158	3.28545	2.72154	2.7915	3.24384	2.94291	3.41701
1439231_at	2.57873	2.45183	2.58507	2.57426	2.5899	2.67287	2.56308	2.56397	2.57586	2.80118	2.48114	2.81355
1441502_at	2.04099	1.86094	2.05397	2.01958	2.00759	2.10352	1.93821	1.93726	1.86094	2.05278	1.92683	2.02661
1439652_at	3.19155	3.36427	3.20471	3.50662	3.32295	3.25896	3.52015	3.31191	3.73048	3.4612	3.21797	3.34031
1419857_at	3.18535	3.25917	3.28298	2.95054	3.28658	3.01547	3.73698	2.88199	2.99052	3.45351	3.41818	3.72614
1442718_at	3.47914	3.15528	3.40015	3.19842	3.02261	3.25347	3.12067	3.01893	3.01235	3.03597	3.36283	3.26402
1440694_at	2.506	2.35675	2.44872	2.32248	2.26917	2.34764	2.30088	2.22676	2.35255	2.16177	2.26976	2.22628
1445741_at	4.63881	5.18502	5.04948	5.2033	4.79697	4.40067	5.37774	5.37408	5.41976	4.68125	5.15559	5.25433
1441834_x_at	2.88839	3.06128	3.06672	3.04738	3.00032	3.33399	3.61209	3.80312	3.12406	3.47285	3.05842	3.14833
1443610_at	2.85064	3.15865	2.68057	2.72086	2.70952	2.79853	2.7818	3.15789	2.70661	3.15856	2.95892	3.22148
1440728_at	2.33743	2.33831	2.33929	2.25717	2.26049	2.21216	2.37966	2.61101	2.22722	2.18159	2.40794	2.1952
1445524_at	4.24641	4.04909	4.29912	4.28675	4.50469	4.56164	4.02404	4.36465	4.55453	4.13758	3.9968	4.16759
1446417_at	3.13801	3.4476	3.45004	2.96746	3.44329	3.15192	3.46929	3.27744	3.89778	3.47495	3.96304	4.36869
1436646_at	5.5377	5.96735	5.44181	5.35794	6.09233	5.37162	5.46836	5.51045	5.53743	6.51706	5.6141	5.70336
1457820_at	4.88964	4.37705	4.64491	4.51096	4.73192	4.56047	4.54189	4.59877	4.68237	4.5968	4.35803	4.22666
1446440_at	4.27237	3.95948	4.13655	4.15316	4.02032	3.97002	4.2385	4.08519	4.14225	4.21648	4.67006	4.19787
1460131_at	4.16306	4.16306	4.2981	4.43574	4.0772	3.98461	4.11888	4.20745	4.66544	4.05216	4.15592	4.05976
1442225_at	3.80814	3.91145	3.78755	4.70829	3.84604	4.4673	3.96134	4.2375	4.50404	3.77463	3.9228	4.00714
1458630_at	2.75333	2.56967	3.10177	2.89392	2.74514	3.00535	3.12738	3.27744	2.71027	2.85111	2.61785	2.83148
1458271_at	2.64311	2.57086	2.33292	2.59486	2.32424	2.42658	2.48705	2.29242	2.09913	2.38576	2.48345	2.5685
1440698_at	2.30805	2.51512	2.43351	2.30168	2.34764	2.27645	2.3589	2.35304	2.23156	2.3589	2.37042	2.49602
1459413_at	3.46868	3.29311	3.20317	3.34566	3.08625	3.5376	3.25999	3.4925	3.26802	2.87246	3.04612	3.37766
1420217_x_at	2.31743	2.21592	2.40338	2.32474	2.09135	2.03732	2.45306	2.27162	2.01844	2.05695	2.00051	2.14527
1440533_at	3.23218	3.77638	3.31023	3.08742	3.51983	3.30659	2.62361	3.22277	3.18688	3.38155	3.26742	3.30958
1444044_at	5.58964	5.54042	5.93237	6.68029	5.82419	5.77931	6.23785	6.0366	6.29029	5.83151	5.84234	5.84148
1445366_at	2.87975	2.75082	2.69845	2.72154	2.33387	2.38519	2.56652	2.74857	3.22659	2.49802	2.69845	2.56096
1459249_at	3.82196	3.41932	3.64416	3.70716	3.44213	3.37463	3.41643	3.30104	3.29456	3.8067	3.38591	3.47438
1443164_at	2.86933	2.77667	3.1326	3.03704	2.93159	2.65635	2.86425	3.8304	2.97941	2.68039	3.10062	2.71592
1442668_at	4.49	4.26664	4.85256	4.83689	4.50625	4.42335	5.02109	4.49258	4.76131	4.36976	4.60777	4.42971
1446140_at	3.36071	4.11741	3.95985	4.38188	4.10259	4.02915	4.20631	4.3349	4.10604	4.78228	4.54108	4.28266
1442564_at	2.58371	2.51216	2.30344	2.56397	2.27072	2.6014	2.55834	2.34829	2.55176	2.61101	2.76021	2.59744
1456692_at	5.9622	5.72474	5.38464	5.65452	5.80197	5.70957	4.36236	5.41767	5.21383	5.30159	5.39668	5.47877
1459732_at	6.52766	6.77528	6.08412	6.14326	6.07441	5.76312	5.91828	6.49351	6.87132	5.48568	6.22538	6.18327
1444633_at	3.61442	3.65754	3.50785	3.60293	3.69159	3.78895	3.555	3.66271	3.76764	3.61365	3.58727	3.44223
1420271_at	3.29997	3.83575	3.69323	3.8511	3.74759	3.62817	3.55878	3.74225	3.87385	3.74269	3.9364	4.32488
1446961_at	2.29028	2.27072	2.13485	2.23825	2.31578	2.14317	2.44507	2.19627	2.35865	2.23751	2.24627	2.18934
1458005_at	2.49911	2.32845	2.30991	2.60244	2.35602	2.28959	2.85714	2.46852	2.46691	2.25835	2.30344	2.59048
1457104_at	3.34484	3.88203	3.46929	3.72614	3.59744	3.72043	3.32465	3.70953	3.84228	3.28973	3.50785	3.3186
1420068_at	3.54237	3.71082	3.77398	3.53261	3.77234	3.57225	3.59693	3.63722	3.99931	3.43027	3.45742	3.73834
AFFX-TrpnX-3_at	2.66853	2.73236	2.90969	3.27014	2.80463	2.99185	2.82785	3.04251	2.89991	2.73707	2.76245	2.74214
1446278_at	4.29203	4.94466	5.68689	4.59721	4.97912	4.42089	4.51939	4.29515	3.87088	4.3089	5.317	4.83258
1457199_at	3.41401	4.14671	3.94787	4.2462	4.19146	4.07209	4.77057	4.41717	4.48659	4.38331	4.06987	4.36518
1459363_at	4.74941	4.82148	5.31443	4.85372	5.73507	4.95807	5.02803	4.89599	4.73768	5.63033	5.1594	5.08264
1458744_at	2.36523	2.43143	2.46579	2.30991	2.66703	2.35588	2.80424	2.87803	2.19019	2.07714	2.49817	2.41283
1459733_at	4.3572	4.83003	4.75808	4.33092	4.78743	4.17646	5.21721	4.86845	4.9982	4.44877	4.11292	5.20959
1447746_at	2.4201	2.28848	2.4113	2.61454	2.6338	2.50878	2.65535	2.64793	2.99185	2.68421	2.67241	2.48689
1434848_at	2.77194	2.46107	2.46237	2.50104	2.34922	2.38146	2.64727	2.37586	2.36523	2.51794	2.73869	2.6374
1444375_at	4.79551	4.71729	4.5976	4.7855	4.95876	4.70305	4.5934	4.77302	4.93629	4.59041	4.72027	4.51976
1457190_at	4.85716	5.51668	4.84018	4.51765	4.03817	4.50312	4.48541	4.46402	3.48422	4.39338	4.65525	4.79069
1443231_at	5.32892	5.20703	5.63585	6.38203	5.78339	5.77003	5.92008	5.70018	6.63492	6.00796	5.16715	5.67897
1442254_at	4.08601	4.0457	4.20631	3.99392	4.53928	4.49928	4.2172	4.34123	3.85769	3.8158	4.15633	3.49273
1442949_at	3.78267	3.91351	4.02507	4.55478	4.38251	3.98912	3.87206	3.72534	3.8982	4.07697	3.99651	4.02388
1442248_at	4.83699	4.60363	4.101	4.45121	4.40538	4.20158	4.34236	4.5053	4.88289	4.3622	4.05716	4.36886
1458606_at	3.79804	3.92755	3.7345	4.08206	3.65536	4.02076	3.67978	3.97873	3.82667	3.7345	3.46153	3.69371
1447170_at	2.53026	2.6014	2.69097	2.40603	2.56641	2.50164	2.36737	2.87882	2.63878	2.28593	2.48612	2.54613
1443811_at	3.10953	2.86741	2.86412	2.981	2.70809	2.86445	3.00761	2.89965	2.92517	2.61724	2.92635	2.82012
1443444_at	3.25333	3.75193	3.96287	3.1404	3.43178	4.01264	3.60218	3.71911	4.22274	3.44774	3.51115	3.37509
1436412_at	4.44171	4.47634	4.79731	4.5414	4.54408	4.75317	4.80701	5.01848	4.78824	4.79333	4.74574	4.53363
1442995_at	4.02332	4.41849	4.67975	4.14197	4.16025	4.18321	4.55901	4.70189	4.17963	4.31657	4.1762	4.15553
1446993_at	5.16659	5.01966	5.1302	5.08639	5.29297	5.13099	5.13122	5.13099	4.78806	5.1586	5.14309	5.18312
1457385_at	5.18261	5.80895	5.75208	5.39524	5.72083	5.06541	5.19124	4.98442	4.52898	5.37203	5.04291	5.41367
1446878_at	4.59019	4.24006	4.22783	4.12095	4.42755	4.41519	4.63764	4.36767	5.04524	4.49081	4.45716	4.29084
1442986_at	5.04031	4.98397	4.8849	4.96363	4.92407	5.00075	4.71638	4.87765	5.08444	4.78806	4.80388	4.70379
1446996_at	3.9398	3.60195	3.81567	3.48611	4.031	3.89256	3.58094	3.86775	3.42281	3.83381	3.96751	3.81145
1443342_at	6.01634	5.51254	5.80895	5.49799	5.45414	5.43911	5.48224	5.49661	5.58943	5.28944	5.51173	5.21806
1440434_at	4.60219	4.66224	4.80651	4.52489	4.90854	4.7722	4.58388	4.46334	4.4682	4.3041	4.28344	4.47029
1447989_at	2.6077	2.44273	2.77465	2.74276	2.98748	2.89016	2.66814	2.91615	2.53635	2.96027	2.97094	2.7487
1456821_at	3.29069	3.68492	3.48895	3.09126	3.69581	3.43997	3.54116	3.64539	3.46092	3.11509	3.39921	3.39712
1441494_at	2.96253	2.73003	3.40749	3.63328	3.89104	2.7388	3.78068	2.8831	4.61344	2.92988	3.12899	3.19805
1458821_at	4.43157	4.35186	4.22392	4.21339	4.49325	4.43474	4.57652	4.41237	4.64643	4.88876	4.73239	4.52571
1458754_at	2.80148	2.90796	2.50192	2.39119	2.47754	2.36539	2.6942	2.39788	2.72872	3.07398	2.78387	2.6218
1447324_at	2.98733	3.04251	2.64458	3.04918	3.2895	3.21842	3.00712	2.69258	2.93049	3.26691	2.98531	2.98881
1444918_at	3.82667	3.66682	3.82515	4.11163	4.12976	3.97201	4.23943	4.02576	4.27674	4.22274	4.04137	3.67101
1446201_at	3.95386	4.61071	4.58518	4.28102	4.29284	4.41657	4.16662	4.39662	4.29887	4.18168	4.06735	3.82774
1444600_at	4.76803	5.36298	4.91443	4.17139	4.7722	4.67105	5.25257	4.84086	5.2169	5.08733	5.53873	5.79405
1442451_at	3.65733	3.19543	3.54467	3.54423	3.45215	3.47195	3.62785	3.77431	3.88879	3.58179	3.70529	3.45395
1445645_at	2.74301	2.39729	2.97044	2.35968	2.59934	2.47586	2.64977	2.85144	2.59876	2.45276	2.47347	2.55425
1459086_at	3.26333	2.87813	2.65535	3.16725	2.84291	3.11034	2.98553	2.98418	2.48627	3.02431	3.35695	2.97584
1439614_at	3.09625	3.17197	3.08781	3.36786	3.23692	3.39327	3.15508	3.51742	3.15334	2.91408	3.3702	2.90969
1440701_at	4.13379	4.26876	4.2863	4.14401	4.07002	4.13552	4.09939	4.12478	4.30291	4.14075	3.95191	4.11539
1447477_at	6.00339	5.73485	6.01827	6.07577	6.16625	6.10658	5.83299	5.81151	5.98896	5.81193	5.74346	5.72196
1445842_at	2.32845	2.23775	2.45698	2.21675	2.49289	2.28593	2.30366	2.84394	2.33818	2.31286	2.33799	2.18309
1456920_at	3.99151	3.99846	3.77551	4.00556	4.00311	3.93088	4.0493	3.99071	4.13738	3.86361	4.06128	3.92251
1459531_at	3.79195	3.58428	3.3379	3.57956	3.73048	3.6896	3.86057	3.90866	3.9543	3.91305	3.55678	3.70806
1447303_at	3.34333	3.09126	2.94038	3.02829	3.21175	3.15669	3.01579	4.40928	2.83629	2.81651	2.61636	3.1543
1460158_at	3.07524	3.03597	3.3473	3.3523	3.29504	3.37977	3.31922	3.39424	3.39571	3.47989	3.49084	3.46386
1456831_at	5.29736	4.72113	4.80377	4.80497	4.95171	4.56373	5.12428	4.80201	4.87015	4.7855	4.4637	4.75167
1442952_at	4.27011	3.70219	4.36832	4.82793	4.30787	4.73856	4.31163	4.48255	4.07453	4.72524	4.85835	4.31593
1457955_at	3.23906	3.332	3.16859	3.19024	3.22239	3.32875	3.00296	3.16965	3.14288	3.92641	2.86206	3.52611
1446651_at	3.28669	3.07442	3.65132	3.8319	2.9124	3.6268	3.33866	3.47857	2.95467	3.28268	3.69099	4.18599
1442392_at	3.03553	2.98215	3.08086	2.88135	2.90538	3.12752	3.17803	2.89312	3.14833	3.03374	2.97362	2.73679
1447921_at	4.99489	4.82921	4.94642	5.0148	4.95491	4.97023	5.22465	5.07207	4.87383	5.44864	5.07656	5.14681
1431158_at	4.97698	4.96299	4.99854	5.2943	5.22344	5.16715	5.36939	5.24446	5.42804	5.44075	4.71809	5.19376
1446930_at	3.04284	2.9102	2.86412	3.29861	2.68778	2.76577	2.84602	2.68868	3.00611	2.89057	3.50306	3.03653
1459957_at	4.42648	3.86003	4.39325	5.08525	4.52931	4.52873	3.69415	4.89147	3.82262	4.20918	5.05425	4.76604
1442841_at	4.59158	4.64729	4.49403	4.83842	4.47634	4.82866	4.95099	4.60176	4.28721	4.34481	4.2547	4.49531
1438778_at	3.1267	2.85031	2.72094	2.69306	2.89757	2.63309	2.40284	2.72478	2.65349	2.59101	2.85394	2.982
1451954_at	2.70919	2.62094	2.73826	2.57426	2.92934	2.78499	2.70075	2.79963	3.08877	2.79827	2.69039	2.56559
1457839_at	2.57783	2.92626	3.45703	3.19417	2.87989	3.2057	3.19048	3.3602	3.5143	3.00157	3.15184	2.99399
1447249_at	8.59003	8.38436	8.7776	7.97566	7.99243	8.39554	7.95319	8.21605	7.59822	8.13559	8.2509	8.16818
1442710_at	4.67061	4.96166	5.15178	5.708	5.33017	5.52157	4.93282	5.45177	5.19002	4.82135	4.48792	5.2664
1439252_at	3.99614	4.2383	3.96226	4.49136	4.18489	4.33332	3.99665	4.45509	4.50749	3.86393	4.45677	3.68186
1447022_at	3.85253	3.84468	3.94311	3.86283	3.95615	3.67812	3.88032	4.19586	4.3317	4.02011	3.46726	4.12351
1458065_at	5.2169	4.9796	5.10289	5.40477	4.70061	5.35304	4.76604	4.59625	4.45312	4.72113	4.8415	5.1082
1449727_x_at	3.9228	3.83381	3.52031	4.14149	4.17735	3.87206	4.03717	4.10324	4.1223	4.3121	4.28823	4.16662
1444130_at	6.62157	6.40673	6.66523	6.36006	6.36932	6.25671	6.00306	6.01894	6.87863	6.06701	5.67241	6.13264
1441242_at	2.62144	3.01539	2.82929	3.02936	3.09002	3.1118	3.04131	3.12597	2.981	3.53971	2.94906	3.31048
1458258_at	2.64926	2.82127	3.02272	2.93229	2.51132	3.05383	2.83441	2.57131	2.62517	3.48231	2.82145	2.7125
1458700_at	2.47719	2.31801	2.41952	2.23989	2.4994	2.47361	2.36388	2.71186	2.52609	2.69192	2.87989	2.54717
1447561_at	5.19853	4.85103	5.30557	5.4029	4.75746	4.97766	4.77713	4.42319	4.68554	5.15017	4.70124	4.91786
1443852_at	4.2652	3.9724	3.5003	4.13758	4.3143	4.48864	5.53121	4.83351	5.24152	4.95656	4.85527	4.81145
1457847_at	3.01298	3.01362	3.10953	2.86482	3.32335	2.98733	2.8736	3.32533	3.85769	2.92395	3.22511	2.8791
1443850_at	8.06353	8.0173	8.18335	8.57649	8.41369	8.11521	8.27343	8.40017	8.64538	8.46427	8.83331	8.66444
1442671_at	3.07298	3.47527	3.55015	3.77489	3.38083	3.53521	3.73983	3.93666	2.93556	3.27544	2.77869	3.33236
1432742_at	2.91168	2.85932	2.70317	3.38456	3.15772	2.577	2.7388	2.62842	3.43016	2.73034	2.44649	2.506
1440320_at	4.14976	4.55062	3.90445	3.52509	3.41592	3.89614	3.95315	3.7678	3.83665	3.80205	4.2318	4.49416
1457630_at	3.10306	3.23494	3.34872	3.18776	3.14444	3.04543	2.90449	3.05002	3.0438	3.15559	2.97337	3.25514
1447435_at	4.17753	4.32018	4.36478	3.92855	3.98412	4.27029	3.8025	3.58496	4.50404	4.2639	4.46429	4.13317
1459035_at	4.75971	4.55124	4.32605	4.87267	4.68959	4.90605	4.9646	4.77415	4.68125	4.80793	4.50066	4.52433
1445350_at	5.82741	6.43158	6.41117	7.54641	7.03315	7.0411	6.74146	6.7065	7.71408	6.28247	7.02623	6.38413
1457402_at	2.75469	3.1593	2.7924	3.50043	2.89818	3.02155	3.00513	3.06429	2.73409	2.88851	2.46487	2.60674
1446988_at	5.97116	5.93589	5.79344	6.41746	6.11379	5.90603	5.29225	5.72196	6.02783	5.79326	6.13942	5.97589
1446859_at	2.41516	2.27417	2.49555	2.20687	2.10249	2.43083	2.44854	2.30155	2.60378	2.28122	2.32165	2.30515
1442471_at	4.46625	4.20711	4.11112	4.12749	4.09715	4.33375	4.14671	4.16587	4.04782	4.23327	4.20813	4.35127
1442227_at	3.26104	3.23249	3.48	3.55235	3.41808	3.49483	3.15291	3.39643	2.98868	3.46481	3.2279	3.34058
1440003_at	5.95013	5.51813	5.2396	5.39766	5.89551	5.43988	5.4192	4.95354	4.76842	5.74795	5.32948	5.1818
1445582_at	3.14253	3.28014	3.36299	3.69455	3.48296	3.46668	3.81522	3.45654	3.65064	3.51799	3.99482	4.11524
1458658_at	2.77593	2.84072	2.77171	3.10692	3.03822	3.57887	3.30744	3.37408	3.37082	3.69735	3.18497	4.23009
1458787_at	3.36546	3.98866	4.97847	4.24889	4.08589	4.1067	5.15315	4.14569	4.25537	3.64529	4.17793	3.93183
1458167_at	2.75407	2.34904	2.57295	2.56791	2.31048	2.54325	2.74514	2.48844	2.89247	2.40507	2.62382	2.50058
1444833_at	3.9033	3.53728	3.64404	3.62698	3.69439	3.58727	3.73219	3.97012	3.49811	3.46694	3.50854	3.65786
1458771_at	2.56948	2.54894	2.66901	2.74027	2.57369	2.71265	2.55791	2.51985	2.92945	2.31847	2.54154	2.62501
1457551_at	3.29153	3.05993	3.24239	3.19715	3.61562	3.34378	3.19274	2.87598	3.49723	3.56915	3.56823	3.21147
1459643_at	3.75888	3.54708	3.45715	3.59263	3.53887	3.54549	3.70184	3.67328	3.54622	3.41986	3.6931	3.37371
1447613_at	3.02547	2.73266	2.82074	2.86595	2.59111	2.86353	2.974	2.87479	3.14393	2.83123	2.72962	2.94391
1440752_at	4.51795	4.44825	3.89834	4.62039	4.24099	4.15869	4.30189	4.41784	4.32525	4.05964	4.07697	4.16035
1440809_at	4.03381	5.54712	4.04358	3.59477	4.05553	4.13273	4.03867	3.39027	3.69057	4.62024	4.1921	4.08206
1446721_at	2.71919	2.72551	2.56727	2.7311	2.83655	2.82093	2.59404	2.75469	2.7311	2.78869	2.79121	2.74417
1445788_at	5.30555	5.04555	4.82244	5.13035	5.13151	4.90624	4.89777	5.01422	4.7462	4.65525	4.89868	4.43146
1457590_at	3.60937	3.91758	3.7494	3.69725	3.75215	3.6801	4.07904	3.82937	4.21412	3.84677	4.01712	3.76421
1445016_at	3.04318	2.61222	3.0208	2.85168	2.94481	2.72923	2.93635	2.52565	2.83056	2.69755	2.41871	2.53258
1441790_at	3.53581	3.37845	3.52504	3.21775	3.33059	3.71828	3.50705	3.53201	3.3756	3.40003	3.31281	3.15016
1441718_at	4.57988	4.88451	5.28793	5.50346	5.03979	5.25277	5.36298	5.12428	5.04911	4.90835	5.02228	4.7849
1440714_at	2.10552	2.52803	2.47361	2.39476	2.77912	2.41845	2.69606	2.49471	2.48649	2.2835	2.44563	2.34341
1445238_at	3.21036	2.7321	2.95761	3.27433	3.23733	2.90467	3.2895	2.95952	3.15912	3.08023	2.89991	2.74087
1432718_at	4.1064	3.41318	3.5907	3.68233	3.8074	3.87315	3.76979	3.42903	3.74107	3.90082	3.8919	3.87541
1452500_at	2.77194	3.13592	2.74706	3.21928	3.0148	3.48509	3.21282	3.11063	3.53658	3.08979	2.71882	3.23055
1445943_at	3.19715	3.29693	3.05458	3.30562	3.33074	3.00072	3.58717	3.30395	3.07918	3.13451	3.03632	3.1967
1445637_at	3.51127	3.05043	3.10817	2.93945	2.99926	3.11449	3.02244	3.15856	2.68421	3.07121	3.2406	3.201
1449794_x_at	4.05488	3.84278	3.68085	3.84661	4.22783	3.86538	3.79355	3.72534	3.88961	4.10895	3.85457	4.00765
1458727_at	2.54781	2.8411	2.46802	2.62053	2.53572	2.66108	2.52855	2.6262	2.90821	2.30227	2.64569	2.53233
1442965_at	4.70144	5.21401	5.52157	4.9495	4.7939	4.89688	5.26407	4.93343	5.18365	4.81219	4.7356	5.00539
1444739_at	4.69186	5.41119	5.19797	5.41446	4.72524	5.06422	5.56834	5.34646	5.14952	4.90786	5.47627	4.25587
1447322_at	4.30223	4.20648	4.23296	4.43845	4.18735	4.18965	4.16966	4.08889	4.09044	4.2297	4.18232	4.21706
1431549_at	4.24127	3.60637	4.13944	3.8238	3.89362	4.14671	4.03626	3.94245	3.90538	3.72016	3.65158	3.82433
1458835_at	3.77361	3.48194	3.9823	4.17315	3.72429	3.83603	3.94467	3.99313	3.88733	3.5346	3.85629	3.76664
1442480_at	4.34957	3.72591	4.49857	3.65092	4.05567	3.79864	4.32862	4.12503	3.88443	3.61343	4.00501	3.77305
1442606_at	5.12289	4.8495	4.71613	5.02978	4.25509	4.32525	4.75644	4.74105	4.94247	3.80944	4.41187	4.92934
1458861_at	2.98157	2.94491	3.18606	3.21564	3.23135	3.08495	3.15851	3.27744	3.33371	3.2004	3.12996	3.1237
1442761_at	3.64594	4.01664	4.21434	3.96569	4.35073	3.61683	4.11451	3.79615	4.00283	4.22666	4.11716	4.48555
1446537_at	2.32704	1.94594	2.34846	2.35551	2.42574	2.25835	2.3901	2.64034	2.25047	2.22434	2.22424	2.28848
1444313_at	2.25123	2.17685	2.55333	2.152	2.22722	2.23836	2.42201	1.94678	2.27769	2.95164	2.42098	2.16198
1444553_at	5.59163	5.34332	5.47438	5.32623	5.31656	5.45444	5.31928	5.34541	5.42007	5.15954	5.30196	5.31598
1459789_at	2.18773	2.04854	2.02402	2.38146	2.08575	2.03241	2.31337	2.15254	2.18597	2.10867	2.14742	1.97947
1445155_at	3.30843	3.62342	3.17832	3.15251	3.40185	3.06851	3.17182	3.05217	3.2122	3.2239	3.52971	3.2718
1445530_at	2.52159	2.72908	2.8168	2.58012	3.28878	2.80212	2.69638	3.12532	3.02224	2.7003	2.76921	2.57586
1441833_at	3.79847	3.46037	3.08858	3.22048	4.34918	3.18819	2.97243	3.09262	2.60703	3.28093	2.82584	4.85642
1459367_at	2.02812	2.23596	2.17217	2.15421	2.14124	2.10079	2.37217	2.22648	2.36213	2.32673	2.04124	2.24608
1446422_at	2.69068	2.35415	2.5973	2.56201	2.54446	2.57247	2.75541	2.52168	2.43009	2.47536	2.48503	2.28737
1446495_at	6.19901	6.29459	6.55465	5.96784	5.63122	5.59812	6.05312	6.04273	5.60245	6.04308	5.22882	5.45332
1441701_at	2.7942	3.2652	2.82839	3.62076	2.82656	3.42742	2.72762	2.97349	2.70679	2.91978	2.98479	3.59402
1457857_at	3.13377	3.05684	3.21973	3.3051	2.90073	3.06234	3.14335	3.22401	2.88967	2.72344	3.12218	2.80837
1442108_at	4.36057	4.70783	4.06248	4.06741	4.31637	4.25233	4.22305	4.44386	4.31124	3.95226	4.27343	4.06394
1441222_x_at	4.19795	4.20077	4.13237	3.77305	4.07685	4.25886	4.13867	3.77009	3.87997	4.33398	4.06407	4.00669
1458316_at	2.3108	2.36253	2.25284	2.38802	2.33865	2.42226	2.21657	2.43571	2.55049	2.33728	2.24989	2.29178
1446455_at	3.9647	3.81274	3.97774	4.14609	4.43955	4.31155	4.39956	4.51648	4.26644	3.72534	4.41388	4.30806
1440264_at	3.98594	4.78429	4.40023	4.12976	3.6248	4.26688	4.43457	3.77647	4.38052	4.30318	4.75435	4.71026
1443338_at	2.88665	2.72086	2.74157	2.91577	3.39921	3.1724	3.02601	2.57695	2.44769	2.62824	3.13635	3.13537
1427621_at	2.43351	2.72693	2.66205	2.65635	2.72086	2.57439	3.08462	2.44639	2.79086	2.66269	2.38846	2.60151
1431868_at	3.9295	3.60821	3.96036	3.94274	3.69031	3.84593	3.76474	3.59402	3.74857	3.74887	3.92117	3.89735
1458314_at	3.42876	3.40202	3.37082	3.50978	3.31822	3.38205	3.71082	3.46834	3.65878	3.5346	3.49585	3.52542
1442898_at	4.84382	4.81219	5.0959	5.00243	4.40146	4.74172	4.71548	5.04715	4.55023	4.99107	5.16659	4.91382
1447466_at	3.10845	3.70478	3.64649	3.58179	3.34195	3.77021	3.86382	3.50762	3.32624	3.80288	3.64095	4.22117
1459076_at	4.19954	4.6663	4.74477	5.60607	4.22392	5.20204	4.25016	4.59252	4.31406	4.91342	4.57536	5.0966
1441366_at	5.14045	5.28419	5.19936	5.32461	5.62467	4.94626	5.24433	5.25897	6.18712	5.52196	4.83675	5.08149
1441677_at	3.24956	4.10568	4.33843	4.86152	4.03968	4.5074	3.98523	4.47675	4.17172	3.28002	3.63512	4.20766
1449797_x_at	5.36811	5.51647	5.30471	5.48242	5.25568	5.34245	5.23082	5.10475	5.21806	4.94969	5.28383	4.80946
1442626_at	2.27072	2.41789	2.51268	2.57426	2.71341	3.14892	2.48029	2.56879	2.61619	3.06071	2.74639	2.56713
1443754_x_at	2.83331	2.22801	2.33292	2.72138	2.81667	2.48283	2.40833	2.32457	2.16494	2.45251	2.62191	2.50094
1459376_at	3.66676	5.14287	4.64108	4.55918	3.73121	5.24116	3.90005	4.69319	4.37883	3.68923	3.57674	3.75573
1442723_at	3.60212	3.79195	4.04763	3.82886	3.6783	3.53301	3.6133	3.72321	3.68638	4.01469	3.65146	3.92526
1443550_at	5.9842	5.79806	5.43014	5.87559	6.45251	6.33783	6.27555	6.36754	5.81935	6.42238	6.19901	6.90715
1447071_at	5.02577	5.19433	5.1889	5.14287	5.04624	5.45238	5.06963	4.96599	5.09211	5.08349	5.21577	5.27402
1444898_at	3.89657	4.08032	4.00121	4.08756	3.99355	3.94846	3.89625	4.11014	4.12705	4.04811	3.88203	3.85922
1449776_at	3.54056	3.01267	3.58734	3.76515	3.72153	3.59016	3.73639	3.77514	3.31908	3.91351	3.78755	3.84909
1447834_at	2.44396	2.72932	3.05217	3.1994	2.90764	2.77335	2.86343	2.8411	2.76245	2.61401	2.74639	2.39429
1443230_at	3.85879	3.73027	3.52525	3.88203	3.71119	3.72789	3.75538	3.77556	3.80779	3.60293	3.80388	3.5153
1445579_at	4.83821	4.72226	4.62054	4.93723	4.52989	4.80946	4.81964	4.57831	4.69709	4.53473	4.47403	4.61919
1446276_at	4.20472	4.68554	4.56373	4.04276	4.19382	4.24099	3.96879	4.51906	4.05732	4.31565	4.52989	4.4065
1458657_at	4.183	4.87699	4.17281	4.53338	4.30359	4.20693	4.27313	4.24603	3.98172	4.75241	4.31306	4.33432
1445633_at	3.99415	3.97678	3.58179	4.02224	3.96626	4.17816	3.90834	3.68233	3.91434	4.12153	4.11925	3.83283
1444685_at	4.60731	4.37133	4.79854	4.55866	5.08149	4.68145	4.56777	4.92913	4.94586	4.76131	4.3564	4.55181
1443572_at	2.75148	2.73285	2.79638	3.01215	2.72753	2.97031	3.26742	2.98479	2.97622	2.90059	2.94933	2.98435
1444877_at	2.41185	2.46611	2.40541	2.45052	2.25597	2.39338	2.09752	2.5201	2.6837	2.40603	2.2311	2.03658
1459710_at	4.10769	4.08219	3.91557	3.74576	4.22815	4.0303	3.97002	3.81316	4.05964	4.22752	4.11858	4.02201
1459381_at	3.89648	4.41293	4.38831	4.30116	4.28371	4.47359	4.27818	4.39191	4.59743	4.33432	4.29537	3.94011
1441885_s_at	2.13215	1.91921	2.22833	1.97782	2.07577	2.1736	2.26837	2.36586	2.2649	2.27732	2.16572	2.089
1458776_at	4.45212	4.4793	4.53883	4.51285	4.54656	4.60565	4.62796	4.53302	4.6444	4.6249	4.56321	4.20374
1444278_at	5.0121	4.57057	4.28036	4.34975	4.18914	4.44935	3.99622	4.183	3.96036	4.39872	4.4516	4.06703
1459717_at	2.57852	2.71895	2.34033	2.47269	2.60617	2.802	2.40253	2.65378	2.9711	2.4625	2.4625	2.45698
1445099_at	2.83594	2.47255	2.90381	2.94539	2.76159	2.6809	2.80754	3.06739	2.47754	3.0435	3.26459	2.8188
1444954_at	2.35126	2.88064	2.56267	2.52424	2.71767	2.40097	2.74313	2.60657	2.86097	2.57439	2.71631	2.18852
1447348_at	3.17589	3.64133	3.39554	3.51799	3.60031	3.38688	3.49889	3.40428	3.5022	3.89025	3.43997	3.65944
1459778_at	3.50186	3.53119	3.60732	3.50945	3.85485	3.61706	3.38256	3.52946	3.40464	3.55308	3.49768	3.62154
1444808_at	6.13264	6.22619	6.17551	6.54378	6.10309	6.27787	5.44462	5.60997	5.83223	6.14188	5.74279	5.66602
1445592_at	2.44605	2.40296	2.28179	2.19539	2.1371	2.41541	2.32558	2.10312	2.17062	2.25369	2.35952	2.34462
1444538_at	4.92347	5.2495	4.78907	5.6716	4.98687	5.04437	5.35881	4.97023	5.0374	4.74105	4.88697	4.89296
1447582_x_at	3.28605	3.26831	3.1933	2.81567	2.84458	2.85988	3.01279	3.23992	3.41852	3.32088	2.77826	2.99011
1446843_at	3.09942	3.40509	3.2057	3.14393	3.3608	2.96132	3.13895	3.45076	3.04207	3.27433	3.61417	3.37422
1440753_at	3.96159	4.22936	3.58413	4.76642	5.02259	4.15553	3.97966	4.32443	4.30533	4.53152	4.61594	4.4552
1440693_at	5.30024	5.51556	5.32865	5.32537	5.3895	5.391	5.15056	5.18284	4.5932	5.26896	5.2257	5.05655
1446006_at	5.14329	4.96442	5.63895	5.29464	4.78324	4.83381	4.48161	5.1546	4.46252	5.05695	4.82179	5.30471
1458497_at	6.29095	6.54169	5.77584	7.292	6.51259	6.72621	6.89253	6.6033	6.98292	6.79314	5.94205	6.505
1444483_at	4.0176	4.50557	4.64769	4.36003	4.79768	4.06203	4.46267	4.55146	4.74041	4.42018	4.14289	4.29261
1446796_at	2.37566	2.39184	2.36082	2.15803	2.30186	2.39974	2.33323	2.25202	2.15341	2.68996	2.26234	2.2705
1447025_at	4.48073	4.2356	4.58416	4.86177	4.14342	4.28313	4.53799	5.00211	4.33284	4.36632	4.42771	4.12871
1459963_at	3.0629	3.15461	2.94379	3.13764	3.06215	2.94735	2.51333	3.10985	2.8334	3.21244	3.0775	2.81703
1444783_at	6.75553	6.34369	6.65918	6.22556	6.55428	6.46661	6.58778	5.70957	6.53992	6.1425	5.82828	5.87559
1444609_at	3.36589	3.68782	3.68445	3.36458	3.64998	3.43899	3.1584	2.9711	3.50892	3.09133	3.58413	3.84973
1446277_at	2.56161	2.7321	2.61504	2.67811	2.62339	2.86892	2.86994	2.73707	2.63272	2.25155	2.64193	2.78046
1442785_at	4.35867	4.23296	4.08279	4.50725	4.61006	4.39831	4.44376	4.09205	4.47012	4.3577	4.44494	4.82098
1458746_at	3.08038	2.61125	2.67185	3.13317	2.69097	2.78823	2.6092	2.86735	2.45827	2.91134	2.77489	2.93945
1432605_at	5.31958	5.32754	5.36618	4.93371	5.74764	5.12557	5.26136	5.256	5.39929	5.1022	5.11862	4.953
1445431_at	4.14197	4.1768	3.88961	4.04973	4.18278	4.13253	4.19699	3.97966	4.03785	3.79674	4.02507	3.99272
1443373_at	2.48968	2.49866	3.62243	2.24319	2.68213	2.81038	2.44076	2.61573	2.40794	2.80742	2.98282	2.89654
1444774_at	5.32564	5.47823	5.84012	5.55157	5.45798	5.41596	5.43872	5.65056	6.10457	5.40435	4.35949	5.91595
1457408_at	4.25799	4.45748	4.61241	4.36003	4.44038	4.10913	4.22204	4.39298	4.18599	4.25334	4.06478	3.96866
1443305_at	2.59967	3.08677	2.90722	3.25917	3.01411	2.94343	2.77554	2.95761	2.90003	3.10267	2.94846	3.12625
1446945_at	5.03425	5.57298	4.85312	4.88519	5.29966	5.14361	5.01979	5.55206	5.33731	5.05396	5.21169	4.68633
1441807_s_at	4.47874	4.94859	5.00393	3.95325	3.75201	4.24753	4.37576	3.61085	4.05758	4.27379	4.92301	4.03381
1457743_at	2.39746	2.37252	2.56142	2.46556	2.28448	2.20561	2.46056	2.09681	2.56319	2.59034	2.54543	2.48844
1436290_at	6.18279	5.85422	5.47627	5.42534	5.57925	5.6775	5.71268	5.63599	5.61294	5.44945	5.47928	5.39556
1444693_at	4.74172	5.19143	4.3895	5.13569	4.58902	4.99854	4.44093	4.77557	5.0027	4.40611	4.60147	4.20918
1457746_at	5.35204	5.90136	5.66309	5.86256	4.8782	5.70236	5.43155	5.24116	5.19243	5.22587	4.81235	4.71479
1444125_at	5.26745	5.71841	5.31928	5.69525	6.27147	5.98433	6.03155	6.39345	6.26776	6.24538	5.86074	5.76577
1440897_at	3.29693	3.61343	3.41914	3.28061	3.45598	3.37819	3.22158	3.48247	3.50978	3.93509	3.47041	3.4273
1440418_at	2.34668	2.36388	2.40473	2.23726	2.36126	2.22851	2.18132	2.35847	2.46125	2.42716	2.41731	2.42788
1446454_at	3.84604	4.25068	4.15886	4.00139	3.9443	4.18599	4.46111	3.50509	3.65289	4.27163	4.23103	4.08235
1427664_at	4.96758	4.65613	4.6009	4.47979	4.57128	4.52759	4.60565	4.40186	4.65443	4.57763	4.88437	4.68145
1443521_at	4.84294	5.0907	5.51972	5.16212	5.5974	5.03295	5.14267	5.74992	5.06664	5.18718	4.72608	4.99391
1445315_at	4.19195	4.0704	3.91157	4.15227	4.19862	4.20607	4.20858	4.22923	4.11235	4.04799	4.23479	3.86161
1459361_at	3.31515	3.30039	3.27082	3.56005	3.54765	3.17562	3.01607	3.89493	3.38853	2.97697	3.31988	3.13343
1446707_at	3.8809	4.23327	4.09939	4.03508	4.4267	4.13796	4.54338	4.31873	3.93418	3.97367	4.10239	4.02985
1443155_at	4.89125	4.70414	4.91306	5.04524	4.94153	5.20375	4.84525	4.94992	4.97766	5.01275	4.70256	4.56224
1458783_at	4.31873	3.99515	4.13094	3.96921	3.9536	3.86913	4.2981	4.14644	4.08246	4.04375	4.13655	3.98481
1460114_at	2.24608	2.32236	2.2673	2.37275	2.30892	2.37235	2.31783	2.16976	2.41826	2.33752	2.35616	2.46611
1459576_at	4.87604	5.22432	5.11103	4.7765	5.09488	5.15617	5.12428	4.85869	4.93629	5.05551	5.21792	5.16742
1441043_at	3.27602	2.93522	3.67968	3.37058	3.25263	3.23717	3.29554	3.14393	3.0772	3.58367	3.27024	3.3702
1442163_at	3.17601	3.79674	3.73068	3.19274	3.19951	3.03515	2.80084	3.24018	3.03208	3.44785	3.09681	3.27628
1456717_at	3.27835	3.35331	3.38973	3.06071	3.81683	4.30877	3.83425	3.44774	3.18703	2.99323	3.3505	2.88218
1459011_at	4.14569	3.72292	3.71009	3.88744	4.02142	3.81231	3.09302	3.7426	3.54936	4.01016	3.84037	3.40886
1457381_at	3.508	3.29153	3.25497	3.23774	3.01164	3.24904	3.11373	3.11901	3.28709	3.28787	3.28472	3.30326
1444189_at	2.79814	2.8096	2.82469	2.92026	2.85695	2.77978	2.76417	2.76679	2.82375	2.79331	2.85364	2.84974
1443270_at	3.13308	2.62263	2.79178	2.74765	2.77364	2.83358	2.98721	2.78851	2.80742	3.19715	3.03691	2.88583
1446534_at	4.40457	3.96662	4.69219	4.18914	3.9608	3.56471	4.15686	3.84945	4.0558	3.95489	3.60293	3.60183
1443025_at	3.336	3.70839	3.60967	3.54017	3.44376	3.60652	3.36623	3.68422	3.75201	3.54653	3.44316	3.28061
1459743_at	7.25324	7.51988	7.40062	6.33823	5.43928	7.09455	6.52501	6.66413	6.4955	5.67574	5.74596	6.62394
1444683_at	4.47189	4.62826	4.68053	4.99623	4.71946	5.05315	4.74826	4.85852	4.48403	4.77181	4.9488	4.85974
1431677_at	4.34897	4.93611	4.47994	3.99694	4.36886	4.20553	4.20813	4.52228	4.71769	4.09242	4.22323	4.36954
1446128_at	2.5298	2.66556	2.76732	2.67357	2.85235	2.68789	2.95965	2.57586	2.81374	2.7415	3.17878	2.97307
1449737_at	2.606	2.42184	2.71283	2.50426	2.41933	2.38802	2.65708	2.76524	2.49756	2.86048	2.76732	2.66887
1446439_at	4.50557	4.22923	4.04594	4.58689	4.23683	4.0845	4.79778	4.57583	5.04876	4.40281	4.85583	4.3317
1445103_at	3.44553	3.52525	3.47419	3.2075	3.64971	3.53581	3.5143	3.61486	3.15342	3.79962	3.48852	3.60436
1459300_at	5.89981	5.53204	5.61184	5.67241	5.408	5.6482	5.46328	5.78107	5.80499	5.62003	5.02203	5.63988
1441011_at	2.33576	2.34799	2.44813	2.38868	2.152	2.1991	2.32457	2.44933	2.94358	2.49026	2.28787	2.32991
1456817_at	5.70247	5.3463	5.40633	5.04524	5.49931	5.79326	5.59927	5.42703	5.64392	5.41243	5.27772	5.24819
1442457_at	3.18721	2.78922	2.99777	3.13227	3.0782	2.97086	2.95432	2.72478	2.87616	2.86709	3.0772	3.05486
1443738_at	5.37012	5.49048	5.44282	5.62541	5.27673	5.47295	6.05367	6.18404	5.48634	5.23372	5.8377	5.78087
1440673_at	2.85988	2.86839	2.75995	2.66608	2.73304	2.93354	2.41978	2.93381	2.85705	2.957	2.9227	2.85554
1443799_at	5.16878	4.97933	4.98488	4.98457	4.56899	4.87402	4.60971	4.65565	5.03189	4.67937	4.56503	4.48231
1444787_at	3.99859	4.3021	5.16339	4.37962	6.25702	4.73207	5.39795	6.0293	5.02176	4.22176	4.85312	5.15095
1420041_at	2.6326	2.92148	2.62976	3.20793	3.18071	2.96932	3.63797	2.94047	2.92635	3.07875	2.64727	2.9451
1446767_at	2.66497	2.70855	2.59404	2.79178	2.80807	2.73097	2.68709	3.13895	2.80381	2.63656	2.73316	2.82929
1420310_at	7.14568	6.90465	6.91305	6.90836	6.99189	6.64906	6.16576	6.24282	6.61051	6.36905	5.56673	6.20663
1446167_at	5.1959	5.29803	5.60179	5.20703	5.16454	5.03633	5.76478	4.7053	5.08882	4.85902	4.61031	5.06529
1458052_at	4.2161	4.63046	4.68266	4.72934	4.6534	4.57637	4.62826	4.56522	4.6621	5.02644	4.72291	4.65511
1458213_at	4.44243	5.0529	5.39617	5.19002	5.39345	5.38661	5.5841	5.74328	6.07617	5.53081	5.61754	5.31018
1453759_at	5.92399	5.82652	6.4127	5.35718	5.6781	5.87386	5.92636	6.22462	6.03997	5.82811	5.74024	5.9001
[truncated: 43,108 more rows]
