# Supplementary material for: CAF hierarchy driven by pancreatic cancer cell p53-status creates a pro-metastatic and chemoresistant environment via perlecan
Source: Nat Commun. 2019 Aug 12;10:3637. doi: 10.1038/s41467-019-10968-6 (PMC6691013; doi:10.1038/s41467-019-10968-6)
Supplement: Supplementary file 5 — Supplementary data 3 [file 41467_2019_10968_MOESM5_ESM.xlsx]

## Sheet: Sheet1
Roche Universal Probe Library System	Forward Primer (5’ > 3’)	Reverse Primer (3’ > 5’)	UPL Probe
Gene
GAPDH	GGGTTCCTATAAATACGGACTGC	CCATTTTGTCTACGGGACGA	52
HSPG2 exon 4	ACTCGGTCCATTGAGTACAGC	ACACCTCTCGGAACTCCTTG	88
HSPG2 exons 6-7	CCTGGGGGTTCAAGTTCC	CGTCTCCGTGCAGACTCTT	104
HSPG2 exon 22	TAGTCGCCAGTGCAGCAG	GCTGAACTGAGAGGGCTGTT	1
HSPG2 exon 74	GTTGCCAGGAACCAGGTG	GATTGCTAGAGGAGCCTTGG	1
Primers for T7E1 assay	Forward Primer (5’ > 3’)	Reverse Primer (3’ > 5’)
Gene
HSPG2 exon 2	CCTGCTCATGTCTTTCCAGGT	GCCTGGAACTCCTGATCCTT
