# Supplementary material for: CAF hierarchy driven by pancreatic cancer cell p53-status creates a pro-metastatic and chemoresistant environment via perlecan
Source: Nat Commun. 2019 Aug 12;10:3637. doi: 10.1038/s41467-019-10968-6 (PMC6691013; doi:10.1038/s41467-019-10968-6)
Supplement: Supplementary file 6 — Supplementary data 4 [file 41467_2019_10968_MOESM6_ESM.xlsx]

## Sheet: Sheet1
Roche LightCycler 480 Program	Column1	Column2	Column3	Column4	Column5
Temperature (°C)	Acquisition mode	Hold	Ramp rate (°C/s)	Second Target (per °C)	Step size (°C)
Pre-Incubation
94	None	7min	4.8	0	0
Amplification
94	None	15 sec	4.8	0	0
60	None	30 sec	2.5	50	0.5
72	Single	15 sec	1.5	0	0
Cooling
40	None	30 sec	2.5	0	0
