# Supplementary material for: CAF hierarchy driven by pancreatic cancer cell p53-status creates a pro-metastatic and chemoresistant environment via perlecan
Source: Nat Commun. 2019 Aug 12;10:3637. doi: 10.1038/s41467-019-10968-6 (PMC6691013; doi:10.1038/s41467-019-10968-6)
Supplement: Supplementary file 8 — Source Data [file 41467_2019_10968_MOESM8_ESM.xlsx]

## Sheet: Figure 1
Figure 1 f
	fl-e-CAFs matrices	mt-e-CAFs matrices
Area (cm2)	325.781	65.7146
	331.46	70.936
	317.82	60.134
	320.567	65.7824
	317.478	70.3146
	312.682	75.3146
	310.562	65.927
	314.577	72.3571
	305.82	60.2167
Figure 1 g	fl-e-CAFs matrices	mt-e-CAFs matrices
Normalised storage modulus	181.587	623.544
	225.738	766.095
	188.67	694.512
	44.2245	320.967
	42.2129	317.008
	73.6401	108.457
	52.1265	86.3488
	106.329	105.226
	163.006	207.804
Figure 1 h	fl-e-CAFs matrices	mt-e-CAFs matrices
Polarized signal intensity	13.252	24.682
	16.736	28.733
	10.5626	20.731
	17.8931	29.753
	14.562	25.468
	20.572	33.146
	15.783	16.7332
	20.7314	25.3167
	10.735	21.346
Figure 1 i	fl-e-CAFs matrices	mt-e-CAFs matrices
Insert graph, maximum intensity SHG signal	11.268	92.6231
	15.642	88.3789
	7.5278	84.2157
	12.468	63.4578
	16.784	70.2356
	8.02355	59.8246
	15.782	95.2057
	10.965	101.466
	20.8315	89.479
Figure 1 j	fl-e-CAFs matrices	mt-e-CAFs matrices
GLCM mean correlation	10.0316	15.7012
	5.30517	12.7103
	9.04487	12.533
	18.9063	14.8883
	11.0528	21.8234
	11.4432	20.4312
	8.92467	15.4571
	11.3467	19.8373
	7.8916	25.4687
Figure 1 k	KPflC	KPC
Polarized signal intensity	5.68214	42.682
	13.78	11.3671
	0.57731	13.1268
	7.89467	30.9622
	9.46731	22.3167
	13.6731	17.6219
	15.4269	33.4572
		3.56218
		26.7311

## Sheet: Figure 2
Figure 2 b	CM fl-e-CAFs	CM mt-e-CAFs	CM mt-CCs	CM fl-CCs
Polarized signal intensity	1.1	2.30976	2.12569	1.08019
	1.0006	1.91011	1.58026	0.840847
	0.800453	1.6231	1.4678	1.01862
Figure 2 c	CM mt-e-CAFs	CM fl-e-CAFs	CM mt-CCs	CM fl-CCs
Polarized signal intensity	1.0709	1.00986	1.22888	1.0331
	0.979546	0.68509	0.692514	0.681802
	0.949552	0.703302	0.87967	0.863453
Figure 2 e	fl-e-CAFs matrices		mt-e-CAFs matrices
Invasive index	fl-CCs	mt-CCs	fl-CCs	mt-CCs
	9.4187	27.9261	31.4561	29.714
	4.7391	30.2146	16.416	35.4617
	7.2316	16.3194	23.8123	22.7917
Figure 2 g, h	Matrices derived from fl-e-CAFs
Invasive index	fl-CCs		mt-CCs
	mt-e-CAFs in liquid phase	fl-e-CAFs in liquid phase	mt-e-CAFs in liquid phase	fl-e-CAFs in liquid phase
	9.5193	0.14	33.2224	15.4592
	4.1106	0	20.665	9.147
	8.91	2.2	23.49	8.47
	Matrices derived from mt-e-CAFs
	fl-CCs		mt-CCs
	mt-e-CAFs in liquid phase	fl-e-CAFs in liquid phase	mt-e-CAFs in liquid phase	fl-e-CAFs in liquid phase
	30.9933	20.3909	10.4638	32.25
	34.4739	19.8086	25.1098	26.1392
	27.8847	20.7884	35.47	35.014

## Sheet: Figure 3
Figure 3 a (i)
Invasive index	100% fl-CC			fl-CC + mt-CC
fl-e-CAF matrices	2.777	5.147	2.147	33.4184	64.9916	62.0712
mt-e-CAF matrices	22.5	17.479	18.34	57.1372	51.9548	60.4268
Figure 3 a (ii)
Invasive index	100% mt-CC			mt-CC + fl-CC
fl-e-CAF matrices	51.23	45.897	37.1234	66.5816	35.0084	37.9288
mt-e-CAF matrices	37.97	41.245	26.78	42.8628	55.7894	31.2346
Figure 3 d
	Single cell			Mixed cluster			Single population cluster
fl-e-CAF matrices	25.6278	4.65503	7.59798	62.9449	83.188	71.832	11.4273	12.1569	20.57
mt-e-CAF matrices	51.183	27.205	37.4561	6.34921	9.6132	12.4673	42.4678	63.1818	50.6731
Figure 3 g	fl-CCs + fl-e-CAFs	fl-CCs + mt-e-CAFS	mt-CCs + fl-e-CAFs	mt-CCs + mt-e-CAFs
Score local invasion	2	2	2	3
	2	3	3	2
	2	3	3	3
	2	3	2	3
	2		3	3
Figure 3 j	fl-CCs + fl-e-CAFs	fl-CCs + mt-e-CAFS	mt-CCs + fl-e-CAFs	mt-CCs + mt-e-CAFs
Time to metastasis (day)	54	37	38	29
	42	37	26	17
	53	39	35	32
	39	37	44	26
	52	34	35
			38
Figure 3 j	fl-CCs + fl-e-CAFs	fl-CCs + mt-e-CAFS	mt-CCs + fl-e-CAFs	mt-CCs + mt-e-CAFs
Time to endpoint	54	42	53	37
	55	43	58	26
	53	46	42	43
	51	46	43	37
	52	46	54
			58

## Sheet: Figure 4
Figure 4 b	exon 4		exon 6-7		exon 22
	fl-e-CAFs	mt-e-CAFs	fl-e-CAFs	mt-e-CAFs	fl-e-CAFs	mt-e-CAFs
	2.23457	3.605	2.8481	3.33264	1.72907	3.55537
	0.937354	4.05584	1.21139	6.16172	0.793701	3.05252
	0.690956	2.27626	1.02574	3.54717	0.298679	2.50244
Figure 4 c	fl-e-CAFs	mt-e-CAFs
	10.6182	55.612
	14.5617	53.278
	6.972	50.2461
Figure 4 e	mt-e-CAF WT matrices	mt-e-CAFs KO HSPG2 matrices
	65.5195	43.7193
	73.2793	50.2579
	67.369	37.6289
Figure 4 f	mt-e-CAF WT + mt-CC	mt-e-CAF KO HSPG2 + mt-CC	mt-e-CAF WT + fl-CC	mt-e-CAF KO HSPG2 + fl-CC
	59.5558	24.03	55.179	39.4716
	61.479	21.0479	53.0147	41.476
	54.17	30.147	49.147	32.147
Figure 4 g	fl-CC + mt-e-CAFs WT	fl-CC + mt-e-CAFs KO HSPG2			fl-CC + mt-e-CAFs WT	fl-CC + mt-e-CAFs KO HSPG2
Time to metastasis	37	45		Time to survival	42	52
	37	37			43	44
	39	48			46	51
	37	48			46	47
	34	48			46	45
		37				45
Figure 4 h	mt-CC + mt-e-CAFs WT	mt-CCs + mt-e-CAFs KO HSPG2			mt-CC + mt-e-CAFs WT	mt-CCs + mt-e-CAFs KO HSPG2
Time to metastasis	29	39		Time to survival	37	42
	17	46			26	46
	32	22			43	42
	26	46			37	48
		46				42
		50				52
Figure 4 j	fl-CC + mt-e-CAFs WT	fl-CC + mt-e-CAFs KO HSPG2	mt-CC + mt-e-CAFs WT	mt-CCs + mt-e-CAFs KO HSPG2
Number of liver metastases	32	21	30	10
	30	25	55	20
	50	15	57	35
	15	0	31	2
	25	11		24
		4		7

## Sheet: Figure 5
Figure 5 a	SKPCE40 CAF WT matrices	SKPCE40 CAF KO #10	SKPCE40 CAF KO #18	SKPCE40 CAF WT matrices	SKPCE40 CAF KO #10	SKPCE40 CAF KO #18
Invasive index	50.84	22.0665	18.479	69.9872	10.479	8.794
	65.794	30.147	21.46	61.479	17.45	11.47
	71.45	15.147	9.47	58.49	9.487	16.47
	Exon 4		exon 6-7		Exon 22
Figure 5 b	mt-e-CAFs WT	mt-e-CAFs KRAB HSG2	mt-e-CAFs WT	mt-e-CAFs KRAB HSG2	mt-e-CAFs WT	mt-e-CAFs KRAB HSG2
	3.605	0.643197	3.33264	0.941696	3.55537	0.515246
	4.05584	0.431271	6.16172	0.647671	3.05252	0.385998
	2.27626	0.434271	3.54717	0.567752	2.50244	0.298679
Figure 5 d	fl-CCs invading		mt-CCs invading
	mt-e-CAFs WT	mt-e-CAFs KRAB HSG2	mt-e-CAFs WT	mt-e-CAFs KRAB HSG2
	48.3402	31.3059	45.678	31.1889
	35.671	19.896	45.421	29.87
	39.043	21.45	56.3222	17.98

## Sheet: Figure 6
Figure 6 c		fl-CC			mt-CC					Flox CAFs			Mutant CAFs
	TNFR1	1.22178	0.655345	1.12288	1.51249	1.35065	1.41359		TNFR1	0.968508	0.974703	1.05679	1.25968	1.18844	1.27826
	pIKBa(S32)	1.1215	0.809752	1.06875	1.57954	1.46203	1.59033		pIKBa(S32)	1.06692	0.989802	0.943276	1.90886	2.06246	2.04334
	pNFKB (S536)	1	1.03502	0.964981	1.52529	1.31517	1.46693		pNFKB (S536)	1.07603	0.942149	0.981818	1.55702	1.54215	1.4876
Figure 6 e	fl-CCs	mt-CCs
	1.30374	1.42701
	1.30114	1.41328
	1.31128	1.40767
Figure 6 f		Control			TNFa (15 min)			TNFa (60 min)
	TNFR1	1.08128	0.963054	0.955665	0.896552	1.22168	1.12562	1.09606	0.91133	0.866995
	pIKBa(S32)	1.02624	1.07216	0.901603	2.5809	2.65743	2.22449	1.99927	1.69315	1.57726
	pNFKB (S536)	1.17906	0.947658	0.873278	1.56749	1.56749	1.48485	1.38567	1.26171	1.36088
Figure 6 h	exon 4				exon 6-7				exon 22
	fl-e-CAFs + DMEM	fl-e-CAFs + TNFa 48h	fl-e-CAFs + TNFa 72h		fl-e-CAFs + DMEM	fl-e-CAFs + TNFa 48h	fl-e-CAFs + TNFa 72h		fl-e-CAFs + DMEM	fl-e-CAFs + TNFa 48h	fl-e-CAFs + TNFa 72h
	1.00347	1.84676	2.62987		1.00791	2.02048	2.73466		1.0097	2.21494	2.28247
	1.00005	4.39768	6.74308		1.00063	4.03036	5.96935		1.00035	3.98294	5.18317
	1.00225	1.16735	2.57858		1.00003	1.744	1.59876		1.00216	1.75949	1.49992
Figure 6 k	KPflC	KPC
	0.140141	0.34685
	0.128199	0.21363
	0.209272	0.271427
	0.188219	0.220337
	0.241356	0.185108
	0.115497	0.190934
		0.198392
		0.191363
		0.159446

## Sheet: Figure 7 
Figure 7 a	fl-CC		mt-CC
Ki67 positive cells	fl-e-CAFs matrices	fl-e-CAFs matrices + Gem/Abraxane	fl-e-CAFs matrices	fl-e-CAFs matrices + Gem/Abraxane
	18.753	14.58	27.89	23.842
	22.346	12.357	24.5	26.542
	22.542	18.59	32.345	21.345
	fl-CC		mt-CC
Figure 7 b	fl-e-CAFs matrices	fl-e-CAFs matrices + Gem/Abraxane	fl-e-CAFs matrices	fl-e-CAFs matrices + Gem/Abraxane
CC3 positive cells	5.31088	14.135	2.04844	12.4521
	2.58433	11.24	4.35532	9.35655
	3.147	14.5877	2.9703	23.1714
Figure 7 c	fl-CC		mt-CC
Ki67 positive cells	mt-e-CAFs matrices	mt-e-CAFs matrices + Gem/Abraxane	mt-e-CAFs matrices	mt-e-CAFs matrices + Gem/Abraxane
	32.5698	45.678	30.69	40.974
	35.347	31.237	26.448	20.67
	28.62	20.97	35.245	30.63
Figure 7 d	fl-CC		mt-CC
CC3 positive cells	mt-e-CAFs matrices	mt-e-CAFs matrices + Gem/Abraxane	mt-e-CAFs matrices	mt-e-CAFs matrices + Gem/Abraxane
	5.47	7.55	4.79	4.69
	11.0998	15.234	11.5952	16.4609
	11.3375	14.9113	15.3509	14.4527
Figure 7 h	fl-CCs alone	fl-CC alone + Gem/Abraxane	fl-CCs + fl-e-CAFs	fl-CCs + fl-e-CAFs+ Gem/Abraxane	fl-CCs + mt-e-CAFs	fl-CCs + mt-e-CAFs + Gem/Abraxane
mCerulean lifetime	2.405	2.21	2.4558	2.1567	2.3819	2.202
	2.3418	2.1471	2.363	2.031	2.453	2.356
	2.39	2.198	2.256	2.17	2.332	2.347
Figure 7 h	mt-CCs alone	mt-CC alone + Gem/Abraxane	mt-CCs + fl-e-CAFs	mt-CCs + fl-e-CAFs+ Gem/Abraxane	mt-CCs + mt-e-CAFs	mt-CCs + mt-e-CAFs + Gem/Abraxane
mCerulean lifetime	2.378	2.26	2.377	2.234	2.45	2.381
	2.38	2.088	2.386	2.1235	2.385	2.31
	2.402	2.113	2.3532	2.094	2.331	2.241

## Sheet: Figure 8
Figure 8 b	mCerulean lifetime											ON CDK1
		24h			48h			72h					24h			48h			72h
	fl-CC + fl-e-CAF											fl-CC + fl-e-CAF
	Control	2.3145	2.45127	2.2146	2.4321	2.3945	2.2715	2.3915	2.3546	2.294		Control	5.67	7.86	12.32	3.445	6.57	9.86	4.56	7.23	11.23
	Gem/Abraxane	2.0145	2.149	2.0864	2.0654	2.0387	2.1354	2.0987	2.1235	2.0947		Gem/Abraxane	78.69	55.67	78.45	45.67	78.98	82.34	56.78	87.56	56.34
	mCerulean lifetime											ON CDK1
		24h			48h			72h					24h			48h			72h
	fl-CC + mt-e-CAF WT											fl-CC + mt-e-CAF WT
	Control	2.3111	2.4106	2.2066	2.2987	2.2356	2.2987	2.258	2.423	2.389		Control	4.78	9.98	11.34	5.89	12.45	8.97	6.87	9.32	4.53
	Gem/Abraxane	2.3101	2.4057	2.2108	2.2125	2.32179	2.10456	2.29	2.1377	1.946		Gem/Abraxane	12.54	5.78	8.67	4.89	11.67	14.87	56.89	89.56	78.72
	mCerulean lifetime											ON CDK1
		24h			48h			72h					24h			48h			72h
	fl-CC + mt-e-CAF KO HSPG2											fl-CC + mt-e-CAF KO HSPG2
	Control	2.409	2.791	2.593	2.363	2.793	2.814	2.6	2.51	2.561		Control	4.56	8.975	6.763	5.89	9.56	12.35	7.89	11.34	5.67
	Gem/Abraxane	2.4045	2.779	2.817	2.2922	2.486	2.83	2.2551	2.3672	2.2691		Gem/Abraxane	5.67	9.87	13.45	9.8	12.34	9.2	76.88	56.78	78.97
Figure 8 c	mCerulean lifetime											ON CDK1
		24h			48h			72h					24h			48h			72h
	mt-CC + fl-e-CAF											mt-CC + fl-e-CAF
	Control	2.514	2.487	2.59	2.6134	2.356	2.51	2.34	2.49	2.41		Control	3.56	8.97	11.34	5.67	7.89	11.54	11.78	12.34	4.56
	Gem/Abraxane	2.224	2.147	2.314	2.18	2.091	2.234	1.98	2.06	2.09		Gem/Abraxane	34.56	78.64	55.98	67.89	78.23	54.66	68.96	89.13	65.3
	mCerulean lifetime											ON CDK1
		24h			48h			72h					24h			48h			72h
	mt-CC + mt-e-CAF WT											mt-CC + mt-e-CAF WT
	Control	2.282	2.275	2.326	2.359	2.321	2.403	2.438	2.204	2.349		Control	4.56	8.97	12.34	6.78	9.87	11.34	5.67	8.76	11.98
	Gem/Abraxane	2.294	2.364	2.346	2.466	2.175	2.199	2.172	2.232	2.08		Gem/Abraxane	3.456	9.87	15.45	21.35	7.68	23.46	56	69.87	82.34
	mCerulean lifetime											ON CDK1
		24h			48h			72h					24h			48h			72h
	mt-CC + mt-e-CAF KO HSPG2											mt-CC + mt-e-CAF KO HSPG2
	Control	2.802	2.736	2.647	2.568	2.721	2.396	2.671	2.663	2.651		Control	4.567	8.986	11.34	6.79	11.34	5.67	11.345	12.34	5.986
	Gem/Abraxane	2.431	2.108	1.828	1.661	2.141	1.795	1.967	1.914	1.997		Gem/Abraxane	55.789	56.789	87.42	78.975	65.36	82.13	76.78	65.234	74.32

## Sheet: Figure 9
Figure 9 b
	Tumor volume
	Day	3	4	5	6	7	8	9	10	11	12	13	14	15	16	17	18	19	20	21	22	23	24	25	26	27	28	29	30
Animal ID	42	3.99526	5.91408	13.2156	21.2194	33.2419	43.5391	56.379	96.7012	148.832	128.729	171.742	240.971	350.543
	43	2.44068	3.76751	10.2479	8.15458	18.4737	27.375	35.5089	53.4561	91.1881	109.389	148.264	172.797	291.404	352.058
mt-CC + mt-e-CAFs WT saline	44	1.65683	2.14245	6.29072	15.1732	19.4153	24.4455	34.258	94.3326	62.9797	88.2639	104.837	136.933	221.504	236.726	295.69	354.758
	46	3.66903	4.48716	6.78801	13.1778	18.3314	18.225	22.7945	47.0614	65.6891	100.986	123.677	139.724	203.367	236.179	292.801	329.943	391.173
	47	1.47875	1.85887	4.31584	9.42365	14.1426	16.2288	22.8678	34.7802	42.8831	58.9786	64.5737	97.3828	113.969	138.196	203.164	218.746	263.644	288.228	350.67
	63	4.26985	6.85341	18.845	17.4994	26.5496	36.6756	43.6336	72.5762	60.9253	98.0236	139.32	191.311	255.157	282.158	407.528
	64	2.97237	3.14797	7.87512	16.2255	27.3111	42.8081	49.729	53.4255	76.2024	94.585	116.449	147.629	232.473	258.285	367.199
mt-CCs + mt-e-CAFs WT Gem/Abraxane	48	5.21294	10.9771	10.6669	23.2312	31.0773	28.6373	34.4937	40.5669	59.6055	69.1342	89.8063	120.095	158.203	188.083	259.95	276.338	335.698	363.089
	50	5.74373	5.70312	10.472	14.6573	19.5033	33.7681	42.2797	45.3549	78.2924	96.4661	112.757	137.363	152.448	178.256	238.291	260.267	336.803	373.737
	51	5.68922	9.72857	12.168	18.7742	18.2241	23.7575	25.9764	39.6406	64.5263	70.2464	86.8039	106.667	145.144	177.613	292.219	ULCER BEFORE ENDPOINT
	52	1.9233	6.90293	19.4208	28.4133	28.2706	35.7375	37.4334	47.1897	58.7993	67.8012	73.2027	98.1834	118.211	164.083	189.403	218.658	287.299	334.226	346.121	349.855	366.527
	53	5.54969	6.59462	14.8447	19.1003	15.5818	20.022	25.38	42.1659	54.775	64.9013	81.7407	110.055	134.035	155.136	226.222	230.301	265.85	302.481	384.277
	65	4.88988	6.35166	10.111	12.25	17.9828	28.3876	37.4435	41.2984	44.4573	51.5045	74.1915	118.417	148.184	175.852	222.754	243.799	259.772	311.406	354.166
	67	3.86407	6.11534	7.91008	16.4227	18.8536	16.8197	26.1121	29.6016	63.6548	70.6871	80.6511	87.2674	141.053	151.958	208.253	236.699	253	330.423	341.254	456.446
mt-CC + mt-e-CAFs KO HSPG2 saline	88	5.59872	6.897	18.5507	34.3255	38.72	55.3617	66.9539	171.913	73.7211	149.709	254.02	387.845
	89	2.3195	4.96932	13.8752	19.0619	24.1026	45.2927	65.2757	74.9952	119.052	143.926	225.658	333.286	451.82
	93	4.39863	5.00559	8.94645	12.8064	15.6123	22.8745	32.2647	68.36	87.8521	88.4736	207.563	303.872	383.251
	96	4.56531	4.9	10.384	13.9301	22.8389	36.5069	39.2393	61.6653	86.7342	104.215	211.29	274.921	339.418	424.631
	97	1.53517	3.05992	8.44603	11.0412	15.773	27.7073	27.9944	39.7832	48.2311	59.7861	87.2536	124.18	158.94	183.744	242.438	272.002	387.043
	98	4.75283	5.7703	24.313	30.5234	57.1577	66.5615	78.5115	92.528	171.901	174.591	257.477	417.833
	70	4.37591	6.34536	11.9807	19.7109	38.3828	43.8056	59.0597	86.5996	121.096	145.364	200.637	292.116	358.198
mt-CCs + mt-e-CAFs KO HSPG2 Gem/Abraxane	60	5.26995	7.04761	7.88205	11.7005	14.0156	19.9539	22.9551	35.3633	42.5344	56.3404	56.4086	63.0208	91.6909	106.562	124.229	128.677	143.825	177.708	226.593	259.743	265.469	266.681	332.954
	61	5.64498	5.11991	8.70257	10.1364	18.7556	25.4193	26.7455	29.0121	41.8275	39.1534	55.3875	58.0723	64.2677	74.4568	103.621	100.532	145.093	167.339	194.026	232.034	261.205	281.71	302.593	357.916
	69	7.66992	7.25043	10.7151	17.6936	28.4379	26.1256	32.5212	40.1041	52.7689	38.1248	51.853	67.2673	93.7792	105.512	144.808	163.553	178.929	207.765	222.911	263.055	327.858	375.95
	73	5.68684	8.0969	9.04932	10.4339	12.9985	14.8473	14.8328	17.4851	32.7606	40.7791	55.2699	76.1335	80.78	91.2602	102.864	102.112	156.963	179.965	201.969	261.706	313.804	328.443	339.107	409.417
	76	6.81969	6.98625	8.82783	13.1528	15.9911	17.6983	25.2202	27.0068	40.2233	46.6798	62.2424	92.0996	95.6897	101.582	119.877	165.869	184.422	241.729	248.91	263.99	364.742
	79	6.16512	6.97369	9.34096	10.9892	17.3768	20.4565	26.3006	19.7381	73.577	75.9709	96.3844	111.6	130.109	135.092	141.807	177.75	183.398	229.852	282.534	350.381	ULCER AT ENDPOINT
	80	3.77517	5.40077	6.01859	7.502	9.77299	13.0967	17.2563	21.8801	23.0812	24.9496	28.6728	34.2179	42.0672	45.1047	48.8991	56.2856	100.31	141.667	118.768	132.379	164.191	151.29	216.153	220.774	233.669	293.467
Figure 9 c	mt-CCs + mt-e-CAFs WT	mt-CCs + mt-e-CAFs WT + Gem/Abraxane	mt-CCs + mt-e-CAFs KO HSPG2	mt-CCs + mt-e-CAFs KO HSPG2 + Gem/Abraxane
Time from injection to endpoint (days)	15	20	14	25
	16	20	15	26
	18	22	15	24
	19	21	16	26
	21	21	19	28
	17	23	14	23
	17		15
Figure 9 e
Time from injection to endpoint (days)	mt-CCs + mt-e-CAFs WT	mt-CCs + mt-e-CAFs WT + Gem/Abraxane	mt-CCs + mt-e-CAFs KO HSPG2	mt-CCs + mt-e-CAFs KO HSPG2 + Gem/Abraxane
	41	68	50	73
	40	62	43	72
	50	65	48	58
	40	51	51	65
	47	68	44	68
		63	41
		62	44
		58
		42
		62
